# Supplementary material for: Crystal structure of tetra­hydro­seselin, an angular pyran­ocoumarin
Source: Acta Crystallogr E Crystallogr Commun. 2017 Jul 4;73(Pt 8):1117–20. doi: 10.1107/S205698901700932X (PMC5598830; doi:10.1107/S205698901700932X)
Supplement: Supplementary file 1 [file e-73-01117-sup1.cif]

##############################################################################
#                                                                            #
# This CIF contains the data in a paper accepted for publication in          #
# Acta Crystallographica Section E. It conforms to the requirements of       #
# Notes for Authors for Acta Crystallographica Section E, and has been       #
# peer reviewed under the auspices of the IUCr Commission on Journals.       #
#                                                                            #
# Full details of the Crystallographic Information File format               #
# are given in the paper "The Crystallographic Information File (CIF):       #
# a New Standard Archive File for Crystallography" by S. R. Hall, F. H.      #
# Allen and I. D. Brown [Acta Cryst. (1991), A47, 655-685].                  #
#                                                                            #
# The current version of the core CIF dictionary is obtainable from          #
# ftp://ftp.iucr.org/pub/cif_core.dic.                                       #
#                                                                            #
# Software is freely available for graphical display of the structure(s)     #
# in this CIF. For information consult the CIF software page                 #
# http://www.iucr.org/resources/cif/software.                                #
#                                                                            #
# This file may be used for bona fide research purposes within the           #
# scientific community so long as proper attribution is given to the journal # 
# article from which it was obtained.                                        #
#                                                                            #
##############################################################################
data_I
_database_code_depnum_ccdc_archive 'CCDC 1557474'
_audit_creation_method     SHELXL-97
_journal_date_recd_electronic     2017-05-10
_journal_date_accepted     2017-06-21
_journal_name_full     'Acta Crystallographica, Section E'
_journal_year     2017
_journal_volume     73
_journal_issue      8
_journal_page_first     1117
_journal_page_last     1120
_journal_paper_category     GO
_journal_paper_doi     10.1107/S205698901700932X
_journal_coeditor_code     ZS2379
_publ_contact_author_name     'Rahman A. F. M. M'
_publ_contact_author_address
;
Department of Applied Chemistry
& Chemical Engineering
University of Dhaka, Dhaka
Dhaka-1000
Bangladesh
'mustafizacce@du.ac.bd'
;
_publ_contact_author_email     'mustafizacce@du.ac.bd'
_publ_contact_author_fax     '88029667222'
_publ_contact_author_phone     '88029661900'
_publ_section_title
;
Crystal structure of tetrahydroseselin, an angular pyranocoumarin
;
loop_
    _publ_author_name
    _publ_author_footnote
    _publ_author_address
    'Bauri, A. K.' .
;
Bio-Organic Division
Bhabha Atomic Research Centre
Trombay
Mumbai 400 085
India
;
    'Foro, S.' .
;
Institute of Materials Science
Darmstadt University of Technology
Alarich-Weiss-Strasse 2
D-64287 Darmstadt
Germany
;
    'Rahman, A. F. M. M.' .
;
Department of Applied Chemistry & Chemical Engineering
University of Dhaka,
Dhaka 1000
Bangladesh
;
_publ_section_synopsis
;
The title compound, tetrahydroseselin (THS), a hydrogenated product of
the angular pyranocoumarin seselin, possesses photo-biological activity
against different kinds of inflammatory skin diseases such as atopic
dermatitis and pigment disorders like vitiligo and psoriasis.
;
_chemical_name_systematic
;\
8,8-Dimethyl-3,4,9,10-tetrahydro-2<i>H</i>,8<i>H</i>-\
pyrano[2,3-<i>f</i>]chromen-2-one
;
_chemical_name_common     'tetrahydroseselin'
_chemical_formula_moiety     'C14 H16 O3'
_chemical_formula_sum     'C14 H16 O3'
_chemical_formula_iupac     'C14 H16 O3'
_chemical_formula_weight     232.27
_chemical_melting_point     ?
_symmetry_cell_setting     monoclinic
_symmetry_space_group_name_H-M     'P 21/c'
_symmetry_space_group_name_HALL     '-P 2ybc'
loop_
    _symmetry_equiv_pos_as_xyz
    'x, y, z'
    '-x, y+1/2, -z+1/2'
    '-x, -y, -z'
    'x, -y-1/2, z-1/2'
_cell_length_a     7.2820(10)
_cell_length_b     18.445(3)
_cell_length_c     9.144(2)
_cell_angle_alpha     90.00
_cell_angle_beta     96.11(3)
_cell_angle_gamma     90.00
_cell_volume     1221.2(4)
_cell_formula_units_Z     4
_cell_measurement_reflns_used     25
_cell_measurement_theta_min     6.11
_cell_measurement_theta_max     22.09
_cell_measurement_temperature     299(2)
_exptl_crystal_description     prism
_exptl_crystal_colour     colourless
_exptl_crystal_size_max     0.50
_exptl_crystal_size_mid     0.50
_exptl_crystal_size_min     0.40
_exptl_crystal_density_diffrn     1.263
_exptl_crystal_density_meas     ?
_exptl_crystal_density_method     'not measured'
_exptl_crystal_F_000     496
_exptl_absorpt_coefficient_mu     0.714
_exptl_absorpt_correction_type     psi-scan
_exptl_absorpt_process_details
;
(North <i>et al.</i>,  1968)
;
_exptl_absorpt_correction_T_min     0.7165
_exptl_absorpt_correction_T_max     0.7631
_exptl_special_details     ?
_diffrn_ambient_temperature     299(2)
_diffrn_radiation_type     CuK\a
_diffrn_radiation_wavelength     1.54180
_diffrn_radiation_source     'fine-focus sealed tube'
_diffrn_radiation_monochromator     graphite
_diffrn_measurement_device_type     'Enraf--Nonius CAD-4'
_diffrn_measurement_method     \w/2\q
_diffrn_detector_area_resol_mean     ?
_diffrn_reflns_number     4924
_diffrn_reflns_av_R_equivalents     0.0957
_diffrn_reflns_av_sigmaI/netI     0.0708
_diffrn_reflns_theta_min     4.79
_diffrn_reflns_theta_max     67.14
_diffrn_reflns_theta_full     67.14
_diffrn_measured_fraction_theta_max     1.000
_diffrn_measured_fraction_theta_full     0.999
_diffrn_reflns_limit_h_min     -8
_diffrn_reflns_limit_h_max     8
_diffrn_reflns_limit_k_min     -22
_diffrn_reflns_limit_k_max     0
_diffrn_reflns_limit_l_min     -10
_diffrn_reflns_limit_l_max     10
_diffrn_standards_number     3
_diffrn_standards_interval_count     ?
_diffrn_standards_interval_time     120
_diffrn_standards_decay_%     1.0
_refine_special_details
;
 Refinement of F^2^ against ALL reflections. The weighted R-factor wR and
 goodness of fit S are based on F^2^, conventional R-factors R are based
 on F, with F set to zero for negative F^2^. The threshold expression of
 F^2^ &gt; 2sigma(F^2^) is used only for calculating R-factors(gt) etc. and is
 not relevant to the choice of reflections for refinement. R-factors based
 on F^2^ are statistically about twice as large as those based on F, and R-
 factors based on ALL data will be even larger.
;
_reflns_number_total     2187
_reflns_number_gt     1954
_reflns_threshold_expression     'I>2\s(I)'
_refine_ls_structure_factor_coef     Fsqd
_refine_ls_matrix_type     full
_refine_ls_R_factor_all     0.0675
_refine_ls_R_factor_gt     0.0577
_refine_ls_wR_factor_gt     0.1445
_refine_ls_wR_factor_ref     0.1513
_refine_ls_goodness_of_fit_ref     1.057
_refine_ls_restrained_S_all     1.057
_refine_ls_number_reflns     2187
_refine_ls_number_parameters     187
_refine_ls_number_restraints     0
_refine_ls_hydrogen_treatment     mixed
_refine_ls_weighting_scheme     calc
_refine_ls_weighting_details
         'calc w=1/[\s^2^(Fo^2^)+(0.0834P)^2^+0.1422P] where P=(Fo^2^+2Fc^2^)/3'
_atom_sites_solution_hydrogens     geom
_atom_sites_solution_primary     direct
_atom_sites_solution_secondary     difmap
_refine_ls_shift/su_max     0.017
_refine_ls_shift/su_mean     0.004
_refine_diff_density_max     0.319
_refine_diff_density_min     -0.213
_refine_ls_extinction_method
;
SHELXL97 (Sheldrick, 2008)
;
_refine_ls_extinction_coef     0.089(5)
_refine_ls_extinction_expression
                                  'Fc^*^=kFc[1+0.001xFc^2^\l^3^/sin(2\q)]^-1/4^'
loop_
    _atom_type_symbol
    _atom_type_description
    _atom_type_scat_dispersion_real
    _atom_type_scat_dispersion_imag
    _atom_type_scat_source
    'C' 'C' 0.0181 0.0091
                         'International Tables Vol C Tables 4.2.6.8 and 6.1.1.4'
    'H' 'H' 0.0000 0.0000
                         'International Tables Vol C Tables 4.2.6.8 and 6.1.1.4'
    'O' 'O' 0.0492 0.0322
                         'International Tables Vol C Tables 4.2.6.8 and 6.1.1.4'
_computing_data_collection
;
CAD-4-PC  (Enraf--Nonius, 1996)
;
_computing_cell_refinement
;
CAD-4-PC  (Enraf--Nonius, 1996)
;
_computing_data_reduction
;
REDU4 (Stoe & Cie, 1987)
;
_computing_structure_solution
;
SHELXS97 (Sheldrick, 2008)
;
_computing_structure_refinement
;
SHELXL97 (Sheldrick, 2008)
;
_computing_molecular_graphics
;
PLATON (Spek, 2009)
;
_computing_publication_material
;
SHELXL97 (Sheldrick, 2008)
;
loop_
    _atom_site_type_symbol
    _atom_site_label
    _atom_site_fract_x
    _atom_site_fract_y
    _atom_site_fract_z
    _atom_site_U_iso_or_equiv
    _atom_site_adp_type
    _atom_site_calc_flag
    _atom_site_refinement_flags
    _atom_site_occupancy
    _atom_site_symmetry_multiplicity
    _atom_site_disorder_assembly
    _atom_site_disorder_group
    C C1 0.20282(18) 0.18547(7) 0.29558(16) 0.0471(4) Uani d . 1 1 . .
    C C2 0.3391(2) 0.07055(8) 0.2387(2) 0.0587(5) Uani d . 1 1 . .
    C C3 0.2859(2) 0.04422(8) 0.3851(2) 0.0605(5) Uani d . 1 1 . .
    H H3A 0.288(2) -0.0078(11) 0.378(2) 0.073 Uiso d . 1 1 . .
    H H3B 0.382(3) 0.0604(10) 0.461(2) 0.073 Uiso d . 1 1 . .
    C C4 0.0980(2) 0.07214(8) 0.4157(2) 0.0616(5) Uani d . 1 1 . .
    H H4A 0.077(3) 0.0653(10) 0.515(3) 0.074 Uiso d . 1 1 . .
    H H4B -0.002(3) 0.0455(10) 0.349(2) 0.074 Uiso d . 1 1 . .
    C C5 0.08030(19) 0.15144(7) 0.37942(16) 0.0475(4) Uani d . 1 1 . .
    C C6 -0.05415(18) 0.19413(8) 0.43281(16) 0.0477(4) Uani d . 1 1 . .
    C C7 -0.3262(2) 0.18844(9) 0.56020(19) 0.0594(5) Uani d . 1 1 . .
    C C8 -0.3766(2) 0.26087(10) 0.4945(3) 0.0713(5) Uani d . 1 1 . .
    H H8A -0.433(3) 0.2557(11) 0.384(3) 0.086 Uiso d . 1 1 . .
    H H8B -0.459(3) 0.2797(12) 0.563(3) 0.086 Uiso d . 1 1 . .
    C C9 -0.2123(2) 0.30853(9) 0.4840(2) 0.0641(5) Uani d . 1 1 . .
    H H9A -0.162(3) 0.3240(11) 0.594(2) 0.077 Uiso d . 1 1 . .
    H H9B -0.251(3) 0.3509(12) 0.429(2) 0.077 Uiso d . 1 1 . .
    C C10 -0.0687(2) 0.26811(7) 0.41073(18) 0.0515(4) Uani d . 1 1 . .
    C C11 0.0569(2) 0.29965(7) 0.32680(18) 0.0534(4) Uani d . 1 1 . .
    H H11 0.050(3) 0.3510(10) 0.306(2) 0.064 Uiso d . 1 1 . .
    C C12 0.1899(2) 0.25945(8) 0.26732(18) 0.0522(4) Uani d . 1 1 . .
    H H12 0.277(2) 0.2804(10) 0.212(2) 0.063 Uiso d . 1 1 . .
    C C13 0.2047(3) 0.04668(11) 0.1106(2) 0.0818(6) Uani d . 1 1 . .
    H H13A 0.2463 0.0636 0.0205 0.098 Uiso calc R 1 1 . .
    H H13B 0.0849 0.0665 0.1210 0.098 Uiso calc R 1 1 . .
    H H13C 0.1975 -0.0053 0.1090 0.098 Uiso calc R 1 1 . .
    C C14 0.5356(3) 0.04849(10) 0.2193(3) 0.0811(6) Uani d . 1 1 . .
    H H14A 0.5689 0.0674 0.1280 0.097 Uiso calc R 1 1 . .
    H H14B 0.5444 -0.0034 0.2187 0.097 Uiso calc R 1 1 . .
    H H14C 0.6178 0.0676 0.2991 0.097 Uiso calc R 1 1 . .
    O O1 0.34407(14) 0.14972(5) 0.23956(13) 0.0580(4) Uani d . 1 1 . .
    O O2 -0.17164(15) 0.15694(6) 0.51821(13) 0.0586(4) Uani d . 1 1 . .
    O O3 -0.41482(18) 0.15412(7) 0.63843(17) 0.0787(5) Uani d . 1 1 . .
loop_
    _atom_site_aniso_label
    _atom_site_aniso_U_11
    _atom_site_aniso_U_22
    _atom_site_aniso_U_33
    _atom_site_aniso_U_12
    _atom_site_aniso_U_13
    _atom_site_aniso_U_23
    C1 0.0422(7) 0.0445(7) 0.0554(8) 0.0013(5) 0.0087(6) 0.0009(5)
    C2 0.0557(9) 0.0461(8) 0.0758(11) 0.0064(6) 0.0141(7) -0.0035(6)
    C3 0.0594(9) 0.0438(8) 0.0792(11) 0.0069(6) 0.0112(8) 0.0050(7)
    C4 0.0626(9) 0.0441(8) 0.0818(11) 0.0018(7) 0.0247(8) 0.0087(7)
    C5 0.0455(8) 0.0411(7) 0.0567(8) -0.0012(5) 0.0088(6) 0.0012(5)
    C6 0.0449(7) 0.0455(8) 0.0538(8) -0.0038(5) 0.0108(6) 0.0005(5)
    C7 0.0495(8) 0.0620(9) 0.0695(10) -0.0067(7) 0.0189(7) -0.0109(7)
    C8 0.0554(9) 0.0700(11) 0.0916(14) 0.0063(8) 0.0220(9) -0.0059(9)
    C9 0.0628(10) 0.0520(9) 0.0798(12) 0.0073(7) 0.0185(8) -0.0052(8)
    C10 0.0498(8) 0.0440(7) 0.0613(8) 0.0017(6) 0.0086(7) -0.0032(6)
    C11 0.0547(8) 0.0388(7) 0.0675(9) 0.0004(6) 0.0093(7) 0.0035(6)
    C12 0.0496(8) 0.0457(8) 0.0627(9) -0.0036(6) 0.0130(7) 0.0063(6)
    C13 0.0920(14) 0.0689(11) 0.0833(13) 0.0066(9) 0.0041(11) -0.0151(9)
    C14 0.0697(11) 0.0674(11) 0.1112(16) 0.0190(8) 0.0325(11) 0.0012(10)
    O1 0.0528(6) 0.0465(6) 0.0784(8) 0.0039(4) 0.0251(5) 0.0034(4)
    O2 0.0566(7) 0.0509(6) 0.0723(7) -0.0033(4) 0.0259(6) 0.0017(5)
    O3 0.0724(8) 0.0745(8) 0.0967(10) -0.0108(6) 0.0430(7) -0.0049(6)
_geom_special_details
;
 All esds (except the esd in the dihedral angle between two l.s. planes)
 are estimated using the full covariance matrix.  The cell esds are taken
 into account individually in the estimation of esds in distances, angles
 and torsion angles; correlations between esds in cell parameters are only
 used when they are defined by crystal symmetry.  An approximate (isotropic)
 treatment of cell esds is used for estimating esds involving l.s. planes.
;
loop_
    _geom_bond_atom_site_label_1
    _geom_bond_atom_site_label_2
    _geom_bond_site_symmetry_2
    _geom_bond_distance
    _geom_bond_publ_flag
    C1 O1 . 1.3665(17) ?
    C1 C5 . 1.3869(19) ?
    C1 C12 . 1.390(2) ?
    C2 O1 . 1.4608(17) ?
    C2 C13 . 1.510(3) ?
    C2 C3 . 1.513(3) ?
    C2 C14 . 1.516(2) ?
    C3 C4 . 1.516(2) ?
    C3 H3A . 0.96(2) ?
    C3 H3B . 0.98(2) ?
    C4 C5 . 1.5025(19) ?
    C4 H4A . 0.95(2) ?
    C4 H4B . 1.03(2) ?
    C5 C6 . 1.385(2) ?
    C6 C10 . 1.382(2) ?
    C6 O2 . 1.3980(17) ?
    C7 O3 . 1.195(2) ?
    C7 O2 . 1.3576(19) ?
    C7 C8 . 1.495(3) ?
    C8 C9 . 1.496(3) ?
    C8 H8A . 1.05(2) ?
    C8 H8B . 0.98(2) ?
    C9 C10 . 1.499(2) ?
    C9 H9A . 1.08(2) ?
    C9 H9B . 0.95(2) ?
    C10 C11 . 1.384(2) ?
    C11 C12 . 1.377(2) ?
    C11 H11 . 0.967(18) ?
    C12 H12 . 0.936(19) ?
    C13 H13A . 0.9600 ?
    C13 H13B . 0.9600 ?
    C13 H13C . 0.9600 ?
    C14 H14A . 0.9600 ?
    C14 H14B . 0.9600 ?
    C14 H14C . 0.9600 ?
loop_
    _geom_angle_atom_site_label_1
    _geom_angle_atom_site_label_2
    _geom_angle_atom_site_label_3
    _geom_angle_site_symmetry_1
    _geom_angle_site_symmetry_3
    _geom_angle
    _geom_angle_publ_flag
    O1 C1 C5 . . 122.89(13) ?
    O1 C1 C12 . . 116.28(12) ?
    C5 C1 C12 . . 120.81(13) ?
    O1 C2 C13 . . 108.01(14) ?
    O1 C2 C3 . . 108.93(13) ?
    C13 C2 C3 . . 112.76(16) ?
    O1 C2 C14 . . 104.25(13) ?
    C13 C2 C14 . . 111.91(17) ?
    C3 C2 C14 . . 110.55(16) ?
    C2 C3 C4 . . 112.07(14) ?
    C2 C3 H3A . . 104.6(12) ?
    C4 C3 H3A . . 111.9(11) ?
    C2 C3 H3B . . 107.2(12) ?
    C4 C3 H3B . . 111.0(12) ?
    H3A C3 H3B . . 109.7(15) ?
    C5 C4 C3 . . 110.34(13) ?
    C5 C4 H4A . . 108.8(11) ?
    C3 C4 H4A . . 111.9(12) ?
    C5 C4 H4B . . 107.2(11) ?
    C3 C4 H4B . . 108.8(11) ?
    H4A C4 H4B . . 109.6(16) ?
    C6 C5 C1 . . 117.26(13) ?
    C6 C5 C4 . . 121.51(13) ?
    C1 C5 C4 . . 121.18(13) ?
    C10 C6 C5 . . 123.78(13) ?
    C10 C6 O2 . . 121.60(13) ?
    C5 C6 O2 . . 114.55(12) ?
    O3 C7 O2 . . 117.36(16) ?
    O3 C7 C8 . . 126.07(15) ?
    O2 C7 C8 . . 116.39(14) ?
    C7 C8 C9 . . 112.78(15) ?
    C7 C8 H8A . . 111.0(11) ?
    C9 C8 H8A . . 103.2(12) ?
    C7 C8 H8B . . 101.7(13) ?
    C9 C8 H8B . . 112.6(13) ?
    H8A C8 H8B . . 116.1(17) ?
    C8 C9 C10 . . 109.71(14) ?
    C8 C9 H9A . . 106.9(11) ?
    C10 C9 H9A . . 111.5(11) ?
    C8 C9 H9B . . 108.9(12) ?
    C10 C9 H9B . . 110.6(13) ?
    H9A C9 H9B . . 109.1(16) ?
    C6 C10 C11 . . 116.82(13) ?
    C6 C10 C9 . . 118.19(14) ?
    C11 C10 C9 . . 124.93(13) ?
    C12 C11 C10 . . 121.81(13) ?
    C12 C11 H11 . . 118.3(12) ?
    C10 C11 H11 . . 119.9(12) ?
    C11 C12 C1 . . 119.46(13) ?
    C11 C12 H12 . . 122.5(11) ?
    C1 C12 H12 . . 118.0(11) ?
    C2 C13 H13A . . 109.5 ?
    C2 C13 H13B . . 109.5 ?
    H13A C13 H13B . . 109.5 ?
    C2 C13 H13C . . 109.5 ?
    H13A C13 H13C . . 109.5 ?
    H13B C13 H13C . . 109.5 ?
    C2 C14 H14A . . 109.5 ?
    C2 C14 H14B . . 109.5 ?
    H14A C14 H14B . . 109.5 ?
    C2 C14 H14C . . 109.5 ?
    H14A C14 H14C . . 109.5 ?
    H14B C14 H14C . . 109.5 ?
    C1 O1 C2 . . 117.74(11) ?
    C7 O2 C6 . . 121.53(13) ?
loop_
    _geom_torsion_atom_site_label_1
    _geom_torsion_atom_site_label_2
    _geom_torsion_atom_site_label_3
    _geom_torsion_atom_site_label_4
    _geom_torsion_site_symmetry_1
    _geom_torsion_site_symmetry_2
    _geom_torsion_site_symmetry_3
    _geom_torsion_site_symmetry_4
    _geom_torsion
    _geom_torsion_publ_flag
    O1 C2 C3 C4 . . . . 59.85(19) ?
    C13 C2 C3 C4 . . . . -60.04(19) ?
    C14 C2 C3 C4 . . . . 173.83(14) ?
    C2 C3 C4 C5 . . . . -45.0(2) ?
    O1 C1 C5 C6 . . . . 178.44(12) ?
    C12 C1 C5 C6 . . . . 0.1(2) ?
    O1 C1 C5 C4 . . . . 0.9(2) ?
    C12 C1 C5 C4 . . . . -177.47(15) ?
    C3 C4 C5 C6 . . . . -162.49(15) ?
    C3 C4 C5 C1 . . . . 15.0(2) ?
    C1 C5 C6 C10 . . . . -2.0(2) ?
    C4 C5 C6 C10 . . . . 175.61(15) ?
    C1 C5 C6 O2 . . . . -179.11(12) ?
    C4 C5 C6 O2 . . . . -1.5(2) ?
    O3 C7 C8 C9 . . . . 144.78(19) ?
    O2 C7 C8 C9 . . . . -40.1(2) ?
    C7 C8 C9 C10 . . . . 50.8(2) ?
    C5 C6 C10 C11 . . . . 1.8(2) ?
    O2 C6 C10 C11 . . . . 178.73(14) ?
    C5 C6 C10 C9 . . . . -175.60(15) ?
    O2 C6 C10 C9 . . . . 1.4(2) ?
    C8 C9 C10 C6 . . . . -32.6(2) ?
    C8 C9 C10 C11 . . . . 150.31(17) ?
    C6 C10 C11 C12 . . . . 0.3(2) ?
    C9 C10 C11 C12 . . . . 177.46(14) ?
    C10 C11 C12 C1 . . . . -2.0(2) ?
    O1 C1 C12 C11 . . . . -176.63(14) ?
    C5 C1 C12 C11 . . . . 1.8(2) ?
    C5 C1 O1 C2 . . . . 14.7(2) ?
    C12 C1 O1 C2 . . . . -166.94(14) ?
    C13 C2 O1 C1 . . . . 78.75(18) ?
    C3 C2 O1 C1 . . . . -44.04(18) ?
    C14 C2 O1 C1 . . . . -162.07(15) ?
    O3 C7 O2 C6 . . . . -176.80(14) ?
    C8 C7 O2 C6 . . . . 7.7(2) ?
    C10 C6 O2 C7 . . . . 12.6(2) ?
    C5 C6 O2 C7 . . . . -170.16(12) ?
_iucr_refine_instructions_details
;
TITL 1200 (AKB-6) P21/C
CELL  1.54180  7.28200 18.44500  9.14400 90.00000 96.11000 90.00000
ZERR 4  0.00150  0.00300  0.00200  0.00000  0.03000  0.00000
LATT 1
SYMM -X, Y+ 0.50000, -Z+ 0.50000
SFAC C H O
UNIT 56 64 12
TEMP 26
FMAP 2
PLAN 10
L.S. 4
SIZE 0.50 0.50 0.40
BOND $H
CONF
ACTA
WGHT    0.083400    0.142200
EXTI    0.088618
FVAR       2.48480
C1    1    0.202820    0.185472    0.295578    11.00000    0.04219    0.04447 =
         0.05535    0.00095    0.00871    0.00129
C2    1    0.339140    0.070547    0.238698    11.00000    0.05572    0.04608 =
         0.07577   -0.00354    0.01411    0.00644
C3    1    0.285907    0.044225    0.385143    11.00000    0.05943    0.04382 =
         0.07917    0.00497    0.01118    0.00695
H3A   2    0.288120   -0.007847    0.378060    11.00000   -1.20000
H3B   2    0.382304    0.060446    0.460924    11.00000   -1.20000
C4    1    0.097956    0.072140    0.415731    11.00000    0.06257    0.04408 =
         0.08182    0.00874    0.02465    0.00179
H4A   2    0.076984    0.065332    0.515449    11.00000   -1.20000
H4B   2   -0.001849    0.045522    0.348551    11.00000   -1.20000
C5    1    0.080297    0.151445    0.379424    11.00000    0.04551    0.04106 =
         0.05672    0.00121    0.00884   -0.00122
C6    1   -0.054150    0.194127    0.432805    11.00000    0.04494    0.04545 =
         0.05381    0.00051    0.01077   -0.00380
C7    1   -0.326159    0.188437    0.560205    11.00000    0.04949    0.06201 =
         0.06950   -0.01094    0.01887   -0.00666
C8    1   -0.376606    0.260875    0.494514    11.00000    0.05540    0.07004 =
         0.09160   -0.00592    0.02202    0.00631
H8A   2   -0.433396    0.255651    0.384476    11.00000   -1.20000
H8B   2   -0.459294    0.279726    0.562945    11.00000   -1.20000
C9    1   -0.212290    0.308533    0.483956    11.00000    0.06280    0.05196 =
         0.07985   -0.00519    0.01848    0.00730
H9A   2   -0.161732    0.324040    0.594447    11.00000   -1.20000
H9B   2   -0.250628    0.350866    0.429154    11.00000   -1.20000
C10   1   -0.068722    0.268106    0.410727    11.00000    0.04976    0.04397 =
         0.06133   -0.00318    0.00860    0.00168
C11   1    0.056940    0.299649    0.326800    11.00000    0.05468    0.03877 =
         0.06748    0.00350    0.00927    0.00038
H11   2    0.049625    0.350991    0.305524    11.00000   -1.20000
C12   1    0.189885    0.259451    0.267323    11.00000    0.04962    0.04571 =
         0.06271    0.00630    0.01300   -0.00361
H12   2    0.276771    0.280358    0.211774    11.00000   -1.20000
C13   1    0.204722    0.046680    0.110628    11.00000    0.09204    0.06890 =
         0.08330   -0.01512    0.00408    0.00660
AFIX 137
H13A  2    0.246287    0.063626    0.020500    11.00000   -1.20000
H13B  2    0.084919    0.066526    0.120976    11.00000   -1.20000
H13C  2    0.197486   -0.005286    0.108974    11.00000   -1.20000
AFIX   0
C14   1    0.535583    0.048488    0.219347    11.00000    0.06972    0.06743 =
         0.11116    0.00124    0.03255    0.01896
AFIX 137
H14A  2    0.568902    0.067375    0.127965    11.00000   -1.20000
H14B  2    0.544427   -0.003438    0.218699    11.00000   -1.20000
H14C  2    0.617848    0.067555    0.299118    11.00000   -1.20000
AFIX   0
O1    3    0.344066    0.149723    0.239562    11.00000    0.05281    0.04653 =
         0.07841    0.00345    0.02506    0.00388
O2    3   -0.171637    0.156941    0.518207    11.00000    0.05663    0.05091 =
         0.07232    0.00170    0.02594   -0.00329
O3    3   -0.414816    0.154123    0.638428    11.00000    0.07238    0.07448 =
         0.09665   -0.00487    0.04296   -0.01082
HKLF 4 10 0.5 0 0 0 0.5 0 0 0 1
REM  1200 (AKB-6) P21/C
REM R1 =  0.0577 for   1954 Fo > 4sig(Fo)  and  0.0675 for all   2187 data
REM    187 parameters refined using      0 restraints
END
WGHT      0.0787      0.1450
REM Highest difference peak  0.319,  deepest hole -0.213,  1-sigma level  0.063
Q1    1  -0.3054  0.2751  0.5914  11.00000  0.05    0.32
Q2    1   0.3136  0.0636  0.3100  11.00000  0.05    0.29
Q3    1   0.0973  0.1504  0.3090  11.00000  0.05    0.23
Q4    1   0.1573  0.1732  0.3538  11.00000  0.05    0.22
Q5    1   0.0051  0.0483  0.4580  11.00000  0.05    0.22
Q6    1   0.3198  0.1174  0.3441  11.00000  0.05    0.22
Q7    1   0.3338  0.1377  0.1202  11.00000  0.05    0.20
Q8    1  -0.3997  0.1364  0.7646  11.00000  0.05    0.18
Q9    1   0.5325  0.0520  0.0977  11.00000  0.05    0.17
Q10   1  -0.1675  0.1575  0.4359  11.00000  0.05    0.17
;
