# Supplementary material for: Crystal structure of tetra­hydro­seselin, an angular pyran­ocoumarin
Source: Acta Crystallogr E Crystallogr Commun. 2017 Jul 4;73(Pt 8):1117–20. doi: 10.1107/S205698901700932X (PMC5598830; doi:10.1107/S205698901700932X)
Supplement: Supplementary file 2 [file e-73-01117-Isup2.hkl]

# h,k,l, Fc-squared, Fo-squared, sigma(Fo-squared) and status flag 
# 
data_I
_shelx_title ' 1200 (AKB-6) P21/C' 
_shelx_refln_list_code          4 
_shelx_F_calc_maximum      182.34 
_exptl_crystal_F_000       496.00 
_reflns_d_resolution_high  0.8366 
 
loop_ 
 _symmetry_equiv_pos_as_xyz 
 'x, y, z' 
 '-x, y+1/2, -z+1/2' 
 '-x, -y, -z' 
 'x, -y-1/2, z-1/2' 
 
_cell_length_a     7.2820 
_cell_length_b    18.4450 
_cell_length_c     9.1440 
_cell_angle_alpha  90.000 
_cell_angle_beta   96.110 
_cell_angle_gamma  90.000 
 
_shelx_F_squared_multiplier     1.000 
 
loop_ 
 _refln_index_h 
 _refln_index_k 
 _refln_index_l 
 _refln_F_squared_calc 
 _refln_F_squared_meas 
 _refln_F_squared_sigma 
 _refln_observed_status 
   1   0   0      789.04      792.24      3.92 o 
   2   0   0      825.96      804.72      7.58 o 
   3   0   0       68.21       74.42      0.87 o 
   4   0   0      467.98      449.18     10.16 o 
   5   0   0       53.64       47.62      3.21 o 
   6   0   0        1.82        5.09      0.72 o 
   7   0   0      377.19      408.19     34.67 o 
   8   0   0      199.22      224.70     28.67 o 
   1   1   0       34.91       36.07      0.65 o 
   2   1   0      914.45      914.30      7.38 o 
   3   1   0      615.20      607.83     18.69 o 
   4   1   0      316.10      291.39     12.03 o 
   5   1   0       20.86       21.23      0.47 o 
   6   1   0        0.20        0.57      0.07 o 
   7   1   0        0.41        0.77      0.30 o 
   8   1   0       31.84       38.52      3.26 o 
   0   2   0     8427.62     5427.62     26.51 o 
   1   2   0     2386.21     2477.34    113.47 o 
   2   2   0        6.43        3.83      0.14 o 
   3   2   0       14.90       15.18      0.23 o 
   4   2   0      175.11      186.71      5.87 o 
   5   2   0      305.21      314.83     11.34 o 
   6   2   0        1.20        1.47      0.08 o 
   7   2   0      159.23      169.44     13.12 o 
   8   2   0       60.87       63.72      6.89 o 
   1   3   0     4432.09     4373.77    238.58 o 
   2   3   0      117.81      109.64      0.67 o 
   3   3   0      388.28      426.67      6.72 o 
   4   3   0     1561.62     1893.22     57.85 o 
   5   3   0       18.59       16.39      0.51 o 
   6   3   0        9.39        8.43      0.33 o 
   7   3   0       17.69       16.54      1.14 o 
   8   3   0       16.02       15.47      1.33 o 
   0   4   0      158.92      133.02      0.78 o 
   1   4   0       59.29       75.78      1.35 o 
   2   4   0        0.02        1.43      0.89 o 
   3   4   0       38.53       42.38      3.66 o 
   4   4   0      339.82      395.07     12.40 o 
   5   4   0        3.26        3.50      0.31 o 
   6   4   0        8.95        8.47      0.39 o 
   7   4   0        7.48        7.73      0.41 o 
   8   4   0        0.26        0.04      0.18 o 
   1   5   0     3089.12     2990.25     86.75 o 
   2   5   0      701.13      709.27      7.79 o 
   3   5   0      918.29     1051.52     27.79 o 
   4   5   0      597.08      742.38      9.75 o 
   5   5   0       27.45       30.49      0.81 o 
   6   5   0        9.41        9.75      1.35 o 
   7   5   0       12.59       14.51      0.55 o 
   8   5   0       42.39       37.09      3.40 o 
   0   6   0     1420.63     1249.68     10.92 o 
   1   6   0       15.36        9.78      0.46 o 
   2   6   0      192.71      175.63      2.63 o 
   3   6   0       34.49       43.56      0.77 o 
   4   6   0        3.44        7.95      2.44 o 
   5   6   0       50.76       59.59      1.00 o 
   6   6   0       14.39       13.84      0.79 o 
   7   6   0        0.21        0.16      0.07 o 
   8   6   0       20.22       21.09      0.40 o 
   1   7   0        6.69       10.32      0.19 o 
   2   7   0       13.35       12.71      0.23 o 
   3   7   0        2.31        2.39      0.09 o 
   4   7   0      304.62      338.04      4.58 o 
   5   7   0        7.16        9.35      0.19 o 
   6   7   0       13.57       16.94      0.36 o 
   7   7   0       45.97       50.33      3.03 o 
   8   7   0        0.25       -0.11      0.14 o 
   0   8   0     4084.75     3587.28     25.86 o 
   1   8   0      245.82      238.20      8.22 o 
   2   8   0       81.40       75.08      0.89 o 
   3   8   0        2.58        3.16      0.10 o 
   4   8   0       94.60      103.89      0.89 o 
   5   8   0       22.13       21.24      0.40 o 
   6   8   0        0.93        1.31      0.09 o 
   7   8   0       16.62       16.33      0.78 o 
   8   8   0       26.98       28.27      1.37 o 
   1   9   0       59.29       54.39      3.81 o 
   2   9   0        7.09        8.99      0.46 o 
   3   9   0      361.78      380.15     13.67 o 
   4   9   0       87.28       98.11      1.14 o 
   5   9   0        0.58        1.04      0.09 o 
   6   9   0        0.00        0.14      0.10 o 
   7   9   0       18.10       17.43      0.88 o 
   0  10   0     3382.34     3094.02     25.74 o 
   1  10   0      497.19      467.19     40.04 o 
   2  10   0       48.08       45.44      1.77 o 
   3  10   0       16.50       18.04      0.37 o 
   4  10   0      204.69      205.93      1.40 o 
   5  10   0        1.20        5.61      3.16 o 
   6  10   0        5.73        5.12      0.12 o 
   7  10   0        3.33        3.35      0.11 o 
   1  11   0      126.26      151.57      5.55 o 
   2  11   0        3.21        2.25      0.22 o 
   3  11   0        8.13        7.20      0.67 o 
   4  11   0      365.47      433.08      2.22 o 
   5  11   0       23.96       25.85      0.53 o 
   6  11   0        1.69        1.26      0.09 o 
   7  11   0        1.43        1.86      0.09 o 
   0  12   0      139.70      122.71      1.25 o 
   1  12   0        4.73        4.82      0.16 o 
   2  12   0       13.15       13.21      0.27 o 
   3  12   0       21.91       23.88      1.67 o 
   4  12   0      252.85      280.11      3.02 o 
   5  12   0       36.01       41.10      1.53 o 
   6  12   0        6.48        4.97      0.16 o 
   7  12   0        1.79        2.58      0.09 o 
   1  13   0      145.29      143.72      4.35 o 
   2  13   0        9.07        9.47      0.20 o 
   3  13   0       15.76       17.11      0.36 o 
   4  13   0      135.28      135.38      2.34 o 
   5  13   0        5.43        6.28      0.14 o 
   6  13   0        0.09        0.04      0.09 o 
   0  14   0       55.02       72.91      1.06 o 
   1  14   0        3.22        2.37      0.17 o 
   2  14   0      102.16       96.57      4.04 o 
   3  14   0      107.98      109.35      1.02 o 
   4  14   0      154.32      156.48      1.26 o 
   5  14   0       51.83       60.82      1.52 o 
   6  14   0        5.19        5.33      0.26 o 
   1  15   0        2.90        3.63      0.36 o 
   2  15   0       58.56       52.15      0.69 o 
   3  15   0      154.78      159.47      1.26 o 
   4  15   0      221.52      225.97      1.88 o 
   5  15   0        0.39        1.78      0.79 o 
   6  15   0        0.45        0.36      0.06 o 
   0  16   0       20.33       17.76      0.50 o 
   1  16   0       10.04        8.23      0.17 o 
   2  16   0       20.86       19.33      0.54 o 
   3  16   0        0.47        0.51      0.37 o 
   4  16   0       14.47       13.00      1.13 o 
   5  16   0        6.25        7.43      0.57 o 
   1  17   0        0.51        0.10      0.18 o 
   2  17   0       30.45       28.02      0.53 o 
   3  17   0       31.48       31.08      0.55 o 
   4  17   0       39.00       42.52      5.22 o 
   5  17   0        2.72        2.44      0.16 o 
   0  18   0       83.54       63.60      1.10 o 
   1  18   0       27.42       25.79      0.81 o 
   2  18   0        0.94        0.84      0.07 o 
   3  18   0       11.65       10.98      0.29 o 
   4  18   0        0.52        1.11      0.15 o 
   1  19   0        4.54        2.99      0.15 o 
   2  19   0        4.22        3.41      0.16 o 
   3  19   0        0.67        0.49      0.09 o 
   4  19   0        5.35        5.73      0.97 o 
   0  20   0      176.87      145.64      1.57 o 
   1  20   0        0.42        0.37      0.08 o 
   2  20   0        0.00       -0.15      0.15 o 
   3  20   0        0.70        0.69      0.31 o 
   1  21   0        0.24        0.22      0.07 o 
   2  21   0        0.55        0.45      0.17 o 
   0  22   0        5.10        3.11      0.11 o 
  -8   1   1        0.55        0.47      0.08 o 
  -7   1   1       12.30       12.86      0.84 o 
  -6   1   1       39.84       40.18      3.40 o 
  -5   1   1       14.73       21.00      4.57 o 
  -4   1   1      698.46      774.81     25.12 o 
  -3   1   1      278.70      271.91      1.13 o 
  -2   1   1      414.41      398.50      6.29 o 
  -1   1   1     3752.63     3550.27     47.50 o 
   0   1   1     2094.37     2040.96     18.63 o 
   1   1   1     7633.74     9467.07    282.78 o 
   2   1   1       28.05       27.60      0.25 o 
   3   1   1        8.93        9.38      0.32 o 
   4   1   1        1.62        2.74      1.26 o 
   5   1   1      343.48      331.56     15.42 o 
   6   1   1        1.61        1.33      0.15 o 
   7   1   1        4.07        4.29      0.56 o 
   8   1   1       20.73       18.70      3.41 o 
  -8   2   1       34.71       38.15      3.19 o 
  -7   2   1      279.32      296.30     20.51 o 
  -6   2   1       18.96       18.26      1.46 o 
  -5   2   1        1.64        3.71      0.79 o 
  -4   2   1       26.91       28.46      0.40 o 
  -3   2   1       63.67       65.69      0.49 o 
  -2   2   1       44.79       42.41      0.32 o 
  -1   2   1      275.21      257.70      0.89 o 
   0   2   1     4928.76     4479.04     71.27 o 
   1   2   1       47.86       50.60      0.79 o 
   2   2   1      988.17     1065.91     28.28 o 
   3   2   1      173.34      189.33      0.92 o 
   4   2   1      225.39      239.35      6.16 o 
   5   2   1      197.50      210.17     12.89 o 
   6   2   1       78.66       79.44      4.21 o 
   7   2   1        0.14        0.70      0.25 o 
   8   2   1        9.94        9.84      0.86 o 
  -8   3   1        0.28        0.49      0.22 o 
  -7   3   1        1.12        2.32      0.32 o 
  -6   3   1        7.07        6.48      0.32 o 
  -5   3   1      151.28      167.72      2.98 o 
  -4   3   1        0.07        2.77      1.39 o 
  -3   3   1      902.03     1023.27     16.00 o 
  -2   3   1     1765.97     1780.20     44.48 o 
  -1   3   1      724.30      711.24     22.98 o 
   0   3   1     2460.08     2206.23    106.12 o 
   1   3   1     1189.68     1321.71     32.43 o 
   2   3   1      788.54      773.56      9.25 o 
   3   3   1       16.47       15.16      1.15 o 
   4   3   1      454.84      510.50      9.13 o 
   5   3   1        6.38        8.99      0.59 o 
   6   3   1       30.26       26.94      0.53 o 
   7   3   1        0.14        0.06      0.17 o 
   8   3   1       90.88       82.44     10.12 o 
  -8   4   1        7.44        5.97      0.22 o 
  -7   4   1       80.61       82.49      5.21 o 
  -6   4   1       77.17       76.96      4.37 o 
  -5   4   1       59.79       66.59      2.14 o 
  -4   4   1      288.14      305.85      6.34 o 
  -3   4   1     1027.51     1178.75     26.80 o 
  -2   4   1       25.78       31.45      0.30 o 
  -1   4   1        4.89        5.75      0.12 o 
   0   4   1     5539.97     5646.74    957.72 o 
   1   4   1     1162.46     1180.62     60.33 o 
   2   4   1      375.40      390.00      6.78 o 
   3   4   1      334.38      336.09     13.84 o 
   4   4   1      208.71      200.34      4.45 o 
   5   4   1       18.50       19.81      1.94 o 
   6   4   1       23.82       23.15      0.98 o 
   7   4   1        3.07        3.01      0.14 o 
   8   4   1       24.71       25.39      2.99 o 
  -8   5   1        2.90        3.47      0.36 o 
  -7   5   1       15.22       17.63      1.35 o 
  -6   5   1       41.13       41.32      1.92 o 
  -5   5   1        1.10        0.21      0.05 o 
  -4   5   1      257.24      282.99      4.48 o 
  -3   5   1      879.94      944.25      9.45 o 
  -2   5   1        3.62        4.86      0.55 o 
  -1   5   1      230.45      203.53      0.84 o 
   0   5   1       39.35       46.99      2.18 o 
   1   5   1       53.21       49.06      3.57 o 
   2   5   1       82.77       67.63      0.85 o 
   3   5   1       11.11       14.39      1.28 o 
   4   5   1      136.98      168.66      5.04 o 
   5   5   1       19.54       20.27      0.53 o 
   6   5   1       19.78       20.12      0.58 o 
   7   5   1        1.91        1.92      0.15 o 
   8   5   1        9.95        5.95      0.20 o 
  -8   6   1        2.28        2.59      0.09 o 
  -7   6   1        0.10        0.97      0.09 o 
  -6   6   1        8.45       13.01      0.27 o 
  -5   6   1        7.21        9.52      0.21 o 
  -4   6   1       17.84       26.95      8.73 o 
  -3   6   1      362.94      464.63      1.81 o 
  -2   6   1      113.58      125.76      1.81 o 
  -1   6   1       23.32       18.76      0.46 o 
   0   6   1      478.58      468.24      9.24 o 
   1   6   1     1363.76     1459.06    104.47 o 
   2   6   1        5.78        7.30      1.27 o 
   3   6   1      141.13      132.76      1.49 o 
   4   6   1      430.63      490.51     12.80 o 
   5   6   1       38.07       45.88      1.33 o 
   6   6   1        5.30        7.61      0.17 o 
   7   6   1       38.40       38.02      3.86 o 
   8   6   1        0.03        0.04      0.15 o 
  -8   7   1        7.82        8.43      0.18 o 
  -7   7   1       15.02       11.08      0.39 o 
  -6   7   1       18.88       18.87      0.86 o 
  -5   7   1       54.66       51.35      2.51 o 
  -4   7   1        1.14        3.14      0.49 o 
  -3   7   1     1110.24     1225.85      3.83 o 
  -2   7   1      109.74      103.54      1.40 o 
  -1   7   1      205.77      229.11      1.53 o 
   0   7   1     1265.21     1208.55      9.35 o 
   1   7   1      183.95      192.71     15.73 o 
   2   7   1      133.31      123.27      4.23 o 
   3   7   1        6.72        8.33      0.17 o 
   4   7   1       18.67       15.55      0.32 o 
   5   7   1      165.89      165.98      4.20 o 
   6   7   1        0.83        1.40      0.12 o 
   7   7   1        0.32        0.44      0.07 o 
   8   7   1        0.69        1.01      0.07 o 
  -8   8   1       11.34       10.46      0.23 o 
  -7   8   1       50.88       51.40      2.05 o 
  -6   8   1        0.07        0.13      0.07 o 
  -5   8   1        0.15        1.20      0.12 o 
  -4   8   1      429.17      480.16      9.57 o 
  -3   8   1        3.04        1.47      0.52 o 
  -2   8   1      100.78       94.63      3.87 o 
  -1   8   1      110.37      108.96      2.42 o 
   0   8   1     1204.11     1168.68     14.93 o 
   1   8   1     1001.45     1125.90     59.41 o 
   2   8   1       11.17        8.77      0.22 o 
   3   8   1      128.22      126.22      1.78 o 
   4   8   1      164.22      171.49      2.82 o 
   5   8   1      137.67      145.17      4.09 o 
   6   8   1       27.47       24.72      1.63 o 
   7   8   1       23.61       22.75      1.71 o 
  -7   9   1        6.40        4.50      0.32 o 
  -6   9   1       47.44       44.25      2.85 o 
  -5   9   1       15.66       15.31      2.30 o 
  -4   9   1      174.54      175.85      2.03 o 
  -3   9   1        9.79       10.69      2.34 o 
  -2   9   1      100.14      105.98      1.50 o 
  -1   9   1      729.49      730.36     29.39 o 
   0   9   1     1848.06     1875.64      5.33 o 
   1   9   1     1911.49     2216.51     13.60 o 
   2   9   1        0.47        0.13      0.04 o 
   3   9   1        0.12        0.72      0.31 o 
   4   9   1       30.97       32.82      1.44 o 
   5   9   1       62.00       59.33      2.72 o 
   6   9   1        2.98        3.43      0.11 o 
   7   9   1        0.56        0.84      0.14 o 
  -7  10   1       64.42       66.27      2.34 o 
  -6  10   1        0.78        0.37      0.08 o 
  -5  10   1        4.91        4.48      0.11 o 
  -4  10   1      115.94      127.94      2.50 o 
  -3  10   1       16.50       14.50      0.86 o 
  -2  10   1       32.89       36.48      1.71 o 
  -1  10   1        7.89       23.25     11.57 o 
   0  10   1      545.59      558.30     26.03 o 
   1  10   1      272.60      295.31      5.03 o 
   2  10   1      168.15      166.87      9.14 o 
   3  10   1       17.11       15.31      0.67 o 
   4  10   1        1.22        4.47      1.83 o 
   5  10   1        6.15        7.61      0.31 o 
   6  10   1        2.45        2.09      0.31 o 
   7  10   1        5.04        6.31      0.14 o 
  -7  11   1       46.71       46.00      0.75 o 
  -6  11   1        2.38        2.51      0.10 o 
  -5  11   1        0.17        0.41      0.19 o 
  -4  11   1      139.34      147.43      2.92 o 
  -3  11   1      155.04      158.79     11.06 o 
  -2  11   1        4.89        3.22      0.33 o 
  -1  11   1       32.78       32.39      2.18 o 
   0  11   1      133.86      145.96      6.36 o 
   1  11   1        1.23        0.61      0.17 o 
   2  11   1       80.85       84.19      2.80 o 
   3  11   1        5.44        6.38      0.19 o 
   4  11   1      278.22      301.89     13.55 o 
   5  11   1        4.39        7.21      0.45 o 
   6  11   1        1.11        0.84      0.07 o 
   7  11   1        2.43        2.41      0.09 o 
  -7  12   1        3.35        4.38      0.58 o 
  -6  12   1        6.90        7.52      0.21 o 
  -5  12   1       37.26       41.66      0.67 o 
  -4  12   1      291.80      329.33     12.87 o 
  -3  12   1     1196.67     1222.29     67.34 o 
  -2  12   1        0.79        0.67      0.05 o 
  -1  12   1       63.04       65.40      6.18 o 
   0  12   1      104.70      112.13      4.09 o 
   1  12   1       56.80       86.20      2.12 o 
   2  12   1        0.74        0.50      0.11 o 
   3  12   1        3.57        2.50      0.08 o 
   4  12   1      798.29      841.85      9.22 o 
   5  12   1      224.94      249.77      7.53 o 
   6  12   1        7.06        7.08      0.19 o 
   7  12   1        0.99        0.61      0.18 o 
  -7  13   1        0.59        0.44      0.14 o 
  -6  13   1        6.02        5.60      0.19 o 
  -5  13   1       12.53       13.57      0.28 o 
  -4  13   1      298.17      325.19     18.61 o 
  -3  13   1     1822.66     1911.28    115.34 o 
  -2  13   1       22.73       20.95      0.82 o 
  -1  13   1        0.18        0.40      0.10 o 
   0  13   1       43.00       39.16      0.79 o 
   1  13   1      150.01      131.43      8.74 o 
   2  13   1       75.22       73.33      2.21 o 
   3  13   1       22.60       21.68      0.46 o 
   4  13   1      135.75      142.93      1.37 o 
   5  13   1       31.02       40.46      1.05 o 
   6  13   1        0.07        0.12      0.09 o 
  -6  14   1       17.54       19.32      0.81 o 
  -5  14   1        0.10        0.27      0.29 o 
  -4  14   1      131.04      145.31      9.97 o 
  -3  14   1      482.13      504.35      2.43 o 
  -2  14   1       22.02       17.70      0.90 o 
  -1  14   1        0.03        0.16      0.14 o 
   0  14   1      132.67      130.23      1.03 o 
   1  14   1       27.15       27.46      2.55 o 
   2  14   1        1.13        1.03      0.07 o 
   3  14   1        7.00        7.21      0.28 o 
   4  14   1      352.86      394.02     13.53 o 
   5  14   1       64.87       76.39      0.88 o 
   6  14   1       11.25       11.82      1.03 o 
  -6  15   1        0.71        1.24      0.12 o 
  -5  15   1       16.01       16.93      0.34 o 
  -4  15   1        1.89        2.72      0.10 o 
  -3  15   1      144.29      145.90      1.21 o 
  -2  15   1      110.61      106.40      0.99 o 
  -1  15   1        0.29        0.01      0.07 o 
   0  15   1       14.33       11.31      0.24 o 
   1  15   1       37.36       37.07      1.52 o 
   2  15   1       14.44       13.05      0.28 o 
   3  15   1        0.56        1.75      0.91 o 
   4  15   1       68.41       72.06      4.08 o 
   5  15   1      101.12      110.23      6.69 o 
   6  15   1        5.38        5.83      1.51 o 
  -5  16   1        5.67        6.59      0.33 o 
  -4  16   1      167.46      175.19      2.90 o 
  -3  16   1        2.88        3.08      0.28 o 
  -2  16   1        7.58        7.91      0.16 o 
  -1  16   1        0.04        0.26      0.11 o 
   0  16   1        7.89        5.23      0.13 o 
   1  16   1       16.85       15.59      0.54 o 
   2  16   1       45.67       47.67      0.67 o 
   3  16   1       51.51       48.01      0.69 o 
   4  16   1        0.00        0.05      0.19 o 
   5  16   1        1.48        2.17      0.12 o 
  -5  17   1       17.13       17.29      0.89 o 
  -4  17   1        0.03        0.21      0.16 o 
  -3  17   1        6.04        6.89      0.48 o 
  -2  17   1       58.89       57.16      0.84 o 
  -1  17   1        0.60        0.86      0.13 o 
   0  17   1       79.13       66.72      1.26 o 
   1  17   1       34.21       27.84      0.86 o 
   2  17   1        8.92        8.22      0.23 o 
   3  17   1        0.17        0.29      0.13 o 
   4  17   1       40.57       41.33      5.00 o 
   5  17   1        6.09        4.56      0.75 o 
  -5  18   1        2.05        2.43      0.11 o 
  -4  18   1       29.30       32.19      1.05 o 
  -3  18   1       24.80       24.61      0.74 o 
  -2  18   1       50.22       50.43      0.78 o 
  -1  18   1       35.42       33.73      0.59 o 
   0  18   1       15.69       14.28      0.30 o 
   1  18   1       21.80       23.51      0.49 o 
   2  18   1       10.42       10.18      0.36 o 
   3  18   1       22.29       21.20      0.44 o 
   4  18   1        9.82       12.09      1.15 o 
  -4  19   1        1.93        1.85      0.08 o 
  -3  19   1        1.32        2.03      0.09 o 
  -2  19   1        0.00       -0.15      0.15 o 
  -1  19   1        0.27        0.45      0.27 o 
   0  19   1       31.24       28.78      0.71 o 
   1  19   1        2.05        2.38      0.19 o 
   2  19   1        2.47        2.46      0.26 o 
   3  19   1        5.57        5.48      0.46 o 
   4  19   1        4.48        3.68      1.31 o 
  -3  20   1        8.16        8.95      1.17 o 
  -2  20   1        0.32        0.24      0.06 o 
  -1  20   1       10.37        9.17      0.20 o 
   0  20   1        0.06        0.49      0.07 o 
   1  20   1       21.83       19.29      0.39 o 
   2  20   1        1.90        1.31      0.22 o 
   3  20   1        0.02        0.04      0.14 o 
  -2  21   1        1.49        2.14      0.18 o 
  -1  21   1        7.73        5.97      0.36 o 
   0  21   1        6.19        6.35      0.44 o 
   1  21   1        0.02        0.24      0.17 o 
   2  21   1        0.59        0.69      0.20 o 
  -8   0   2        2.17        2.51      0.11 o 
  -7   0   2       16.89       14.92      0.66 o 
  -6   0   2        0.49        0.68      0.32 o 
  -5   0   2        2.90        2.95      0.07 o 
  -4   0   2       10.69        7.43      0.28 o 
  -3   0   2     1508.49     1573.23     26.84 o 
  -2   0   2       63.21       68.65      0.67 o 
  -1   0   2       13.82       10.13      0.12 o 
   0   0   2       29.49       23.76      0.37 o 
   1   0   2     6927.50     8087.64    226.78 o 
   2   0   2      287.02      278.34      2.37 o 
   3   0   2       51.66       46.76      0.56 o 
   4   0   2        6.74        7.71      0.27 o 
   5   0   2        2.17        0.98      0.07 o 
   6   0   2      180.88      181.12     12.31 o 
   7   0   2        2.79        2.61      0.26 o 
   8   0   2        0.62        0.39      0.15 o 
  -8   1   2        0.28        0.66      0.11 o 
  -7   1   2      553.11      630.52     26.35 o 
  -6   1   2     1004.22     1100.78     44.57 o 
  -5   1   2       13.41       14.63      0.32 o 
  -4   1   2       55.34       58.55      1.18 o 
  -3   1   2       14.59       15.02      0.71 o 
  -2   1   2      154.73      146.15      0.62 o 
  -1   1   2     1064.12      910.00      9.76 o 
   0   1   2     1584.53     1429.21     25.21 o 
   1   1   2    33249.09    36195.32   2517.98 o 
   2   1   2      873.22      966.49      5.29 o 
   3   1   2       12.35        8.97      0.14 o 
   4   1   2       26.18       25.43      0.48 o 
   5   1   2      249.72      240.50      9.41 o 
   6   1   2       52.14       53.21      2.87 o 
   7   1   2        0.11       -0.01      0.12 o 
   8   1   2       51.02       34.43      9.15 o 
  -8   2   2        6.13        5.95      0.41 o 
  -7   2   2       20.87       20.72      2.10 o 
  -6   2   2       18.30       18.42      1.29 o 
  -5   2   2       21.95       20.05      1.28 o 
  -4   2   2      171.69      192.38      3.10 o 
  -3   2   2      328.74      352.07      2.39 o 
  -2   2   2      238.85      271.38      1.38 o 
  -1   2   2     1697.16     1633.99     28.77 o 
   0   2   2     1148.77     1000.30     38.70 o 
   1   2   2      383.08      321.11     33.02 o 
   2   2   2      356.58      323.35      2.86 o 
   3   2   2       15.66       15.82      0.26 o 
   4   2   2      381.34      406.51     11.61 o 
   5   2   2       93.69      115.79      5.87 o 
   6   2   2       37.12       43.34      8.46 o 
   7   2   2        1.01        0.85      0.11 o 
   8   2   2        0.12        0.13      0.15 o 
  -8   3   2        7.68        7.58      0.82 o 
  -7   3   2       34.54       36.13      3.69 o 
  -6   3   2       69.82       87.29      8.50 o 
  -5   3   2        0.63        0.32      0.06 o 
  -4   3   2      177.78      178.57      4.21 o 
  -3   3   2      573.37      647.93      5.66 o 
  -2   3   2       51.25       54.51      0.47 o 
  -1   3   2     1229.71     1183.36     10.34 o 
   0   3   2      846.75      779.51     38.51 o 
   1   3   2     2354.25     2511.52    341.01 o 
   2   3   2      863.06      942.44     41.13 o 
   3   3   2       20.83       18.61      0.65 o 
   4   3   2       29.35       26.98      0.41 o 
   5   3   2      363.17      382.24     16.61 o 
   6   3   2       26.85       32.49      2.48 o 
   7   3   2       21.39       21.50      2.65 o 
   8   3   2       12.42       10.48      0.89 o 
  -8   4   2        9.08        9.71      0.44 o 
  -7   4   2       60.22       64.71      3.18 o 
  -6   4   2        0.93        2.42      0.10 o 
  -5   4   2        6.90        5.16      0.32 o 
  -4   4   2      245.28      228.97      6.13 o 
  -3   4   2     5182.48     6100.89     80.70 o 
  -2   4   2      502.70      574.86      6.25 o 
  -1   4   2      107.29      118.62      0.68 o 
   0   4   2       65.61       61.35      2.10 o 
   1   4   2     1757.07     1897.04    206.16 o 
   2   4   2       50.74       57.94      2.50 o 
   3   4   2      108.83      108.74      2.21 o 
   4   4   2      107.30      119.79      3.87 o 
   5   4   2       62.71       77.90      3.52 o 
   6   4   2       29.34       29.49      0.98 o 
   7   4   2        2.56        2.75      0.45 o 
   8   4   2       14.12       11.30      0.24 o 
  -8   5   2        8.53       10.15      0.58 o 
  -7   5   2      161.32      174.30      8.22 o 
  -6   5   2       49.69       47.90      1.17 o 
  -5   5   2       12.74       11.94      0.71 o 
  -4   5   2      227.41      273.78      3.75 o 
  -3   5   2      115.39      115.87      1.28 o 
  -2   5   2      158.64      169.79      1.76 o 
  -1   5   2      103.03       99.02      0.58 o 
   0   5   2      695.48      632.87     23.52 o 
   1   5   2     1667.15     1815.98    155.38 o 
   2   5   2       54.81       45.89      3.60 o 
   3   5   2      201.47      208.55      9.15 o 
   4   5   2       13.50       11.38      0.26 o 
   5   5   2        0.06        0.84      0.07 o 
   6   5   2        4.56        4.93      0.82 o 
   7   5   2        0.65        0.77      0.12 o 
   8   5   2        0.68        1.03      0.23 o 
  -8   6   2       27.58       33.50      0.96 o 
  -7   6   2        6.00        5.89      0.13 o 
  -6   6   2       32.47       37.80      1.95 o 
  -5   6   2        0.16        0.51      0.20 o 
  -4   6   2       80.45       85.32      1.28 o 
  -3   6   2     1415.13     1581.84     37.67 o 
  -2   6   2      228.79      303.42      1.94 o 
  -1   6   2       93.74       82.08      3.21 o 
   0   6   2       49.90       42.28      0.35 o 
   1   6   2     1139.81     1118.02     57.04 o 
   2   6   2      454.48      445.29     43.07 o 
   3   6   2       23.35       18.03      0.45 o 
   4   6   2       39.92       41.22      0.83 o 
   5   6   2       45.30       52.87      3.03 o 
   6   6   2       87.35       91.41     10.54 o 
   7   6   2        8.66        7.74      1.22 o 
  -8   7   2        1.36        1.25      0.12 o 
  -7   7   2       33.39       29.90      1.24 o 
  -6   7   2       61.88       54.56      1.75 o 
  -5   7   2        1.06        1.69      0.08 o 
  -4   7   2       10.87       16.79      0.55 o 
  -3   7   2      367.48      409.03      2.07 o 
  -2   7   2      242.04      270.52      5.17 o 
  -1   7   2        1.24        1.48      0.40 o 
   0   7   2       33.56       24.66      1.76 o 
   1   7   2     1087.50     1237.28     86.09 o 
   2   7   2      154.44      141.63     11.70 o 
   3   7   2        0.15        0.14      0.06 o 
   4   7   2       90.77       92.83      4.61 o 
   5   7   2       17.81       17.83      0.84 o 
   6   7   2        0.49        0.51      0.07 o 
   7   7   2        9.89       10.41      0.45 o 
  -8   8   2        0.16        0.36      0.06 o 
  -7   8   2        2.05        5.06      1.46 o 
  -6   8   2       31.66       32.63      0.59 o 
  -5   8   2        1.31        2.19      0.23 o 
  -4   8   2       23.13       23.33      0.67 o 
  -3   8   2       93.03      100.70      0.80 o 
  -2   8   2      158.17      169.82      0.99 o 
  -1   8   2        6.77        9.00      0.49 o 
   0   8   2       69.05       71.13     11.25 o 
   1   8   2      677.53      736.34     36.89 o 
   2   8   2      153.21      139.27      9.42 o 
   3   8   2        0.49        7.00      5.47 o 
   4   8   2       83.61       73.67      7.16 o 
   5   8   2        0.01        0.05      0.15 o 
   6   8   2        3.97        2.63      0.41 o 
   7   8   2        1.23        0.86      0.23 o 
  -7   9   2       24.27       31.61      0.71 o 
  -6   9   2       17.65       16.52      0.76 o 
  -5   9   2        6.51        7.01      0.58 o 
  -4   9   2       27.81       27.81      0.49 o 
  -3   9   2        3.09        2.42      0.07 o 
  -2   9   2       30.16       31.69      1.76 o 
  -1   9   2       47.48       44.30      2.60 o 
   0   9   2      160.24      159.39      5.82 o 
   1   9   2       16.08       14.85      0.28 o 
   2   9   2       76.25       70.00      2.03 o 
   3   9   2      119.51      118.73      8.91 o 
   4   9   2       14.56       16.77      1.31 o 
   5   9   2      239.02      244.39     15.87 o 
   6   9   2        0.94        0.85      0.40 o 
   7   9   2        0.61        1.14      0.08 o 
  -7  10   2       35.36       33.78      0.83 o 
  -6  10   2        0.07        0.24      0.07 o 
  -5  10   2        3.15        2.65      0.86 o 
  -4  10   2        0.74        1.17      0.07 o 
  -3  10   2      508.03      535.39     28.64 o 
  -2  10   2       16.75       20.88      3.60 o 
  -1  10   2      107.30      103.95      7.14 o 
   0  10   2      154.71      164.70      2.05 o 
   1  10   2      382.41      396.79     14.01 o 
   2  10   2        1.62        1.66      0.63 o 
   3  10   2        0.20        0.19      0.10 o 
   4  10   2        0.54        0.91      0.32 o 
   5  10   2       41.62       46.91      2.54 o 
   6  10   2       49.44       51.88      1.54 o 
   7  10   2        0.21        0.17      0.10 o 
  -7  11   2       32.55       34.77      1.68 o 
  -6  11   2        7.94        9.62      0.36 o 
  -5  11   2       59.05       62.71      0.82 o 
  -4  11   2        2.00        3.61      0.39 o 
  -3  11   2        6.06        7.19      0.43 o 
  -2  11   2       50.56       51.89      3.08 o 
  -1  11   2       42.72       39.07      1.45 o 
   0  11   2       54.02       49.23      0.55 o 
   1  11   2      418.36      454.91      9.64 o 
   2  11   2      101.43      112.86      1.89 o 
   3  11   2       20.31       21.40      0.90 o 
   4  11   2       51.15       57.22      2.07 o 
   5  11   2      363.34      374.65     10.33 o 
   6  11   2        0.58        1.29      0.13 o 
   7  11   2        1.16        0.40      0.27 o 
  -7  12   2        9.01        8.45      0.19 o 
  -6  12   2       11.81       15.67      0.56 o 
  -5  12   2        1.77        2.14      0.54 o 
  -4  12   2       37.56       37.87      0.97 o 
  -3  12   2      124.60      142.31      5.71 o 
  -2  12   2        1.94        2.51      0.97 o 
  -1  12   2        1.36        1.07      0.06 o 
   0  12   2        5.83        6.60      0.14 o 
   1  12   2       50.75       56.78      0.66 o 
   2  12   2      208.46      207.77      1.36 o 
   3  12   2        1.14        1.28      0.60 o 
   4  12   2       45.21       47.14      0.70 o 
   5  12   2        8.43        8.66      0.19 o 
   6  12   2        0.27        0.18      0.18 o 
  -6  13   2        0.00        0.18      0.32 o 
  -5  13   2       22.41       22.19      0.45 o 
  -4  13   2      144.92      154.33      3.94 o 
  -3  13   2       16.87       19.34      0.42 o 
  -2  13   2       55.33       60.72      5.43 o 
  -1  13   2      146.63      131.60      6.87 o 
   0  13   2        9.37       10.85      0.44 o 
   1  13   2        7.74       10.05     10.37 o 
   2  13   2        0.51        3.16      1.51 o 
   3  13   2       33.67       36.90      1.28 o 
   4  13   2       64.86       68.55      1.63 o 
   5  13   2       21.69       22.25      1.20 o 
   6  13   2        7.08        7.70      1.73 o 
  -6  14   2       14.35       13.92      0.32 o 
  -5  14   2        0.26        0.54      0.07 o 
  -4  14   2       24.92       27.87      1.67 o 
  -3  14   2      876.17      903.84     22.45 o 
  -2  14   2       43.99       46.34      3.12 o 
  -1  14   2       95.89       86.54      1.10 o 
   0  14   2       33.22       32.31      0.91 o 
   1  14   2       76.24       73.72      1.86 o 
   2  14   2       72.09       67.83      0.82 o 
   3  14   2       21.65       21.08      0.69 o 
   4  14   2       27.58       30.94      2.14 o 
   5  14   2       19.66       18.08      1.39 o 
   6  14   2        0.27        0.20      0.22 o 
  -6  15   2        8.65       10.14      0.33 o 
  -5  15   2        2.14        2.71      0.23 o 
  -4  15   2       19.44       23.89      0.53 o 
  -3  15   2       20.90       21.05      1.42 o 
  -2  15   2      109.49      110.55      1.02 o 
  -1  15   2       41.27       39.79      0.59 o 
   0  15   2        3.46        3.54      0.11 o 
   1  15   2       30.80       30.64      1.28 o 
   2  15   2        7.50        6.94      0.41 o 
   3  15   2        1.88        2.26      0.12 o 
   4  15   2        0.33        2.82      1.40 o 
   5  15   2       44.39       42.17      8.38 o 
  -5  16   2        0.00       -0.07      0.28 o 
  -4  16   2        2.80        2.98      0.10 o 
  -3  16   2      184.03      186.41      8.36 o 
  -2  16   2       11.63       11.55      0.24 o 
  -1  16   2       13.33        9.41      0.32 o 
   0  16   2        0.15        1.85      0.91 o 
   1  16   2       16.64       12.46      0.26 o 
   2  16   2        7.37        7.57      0.47 o 
   3  16   2       20.54       21.50      0.98 o 
   4  16   2        1.33        1.65      0.23 o 
   5  16   2       28.74       18.41      9.87 o 
  -5  17   2        2.69        2.19      0.11 o 
  -4  17   2        0.43        0.21      0.07 o 
  -3  17   2       25.72       25.96      1.06 o 
  -2  17   2       48.03       44.86      0.64 o 
  -1  17   2       10.89        9.15      0.23 o 
   0  17   2       40.14       36.25      2.09 o 
   1  17   2      122.94      107.04      1.06 o 
   2  17   2        0.25        0.13      0.17 o 
   3  17   2       53.15       53.10      5.39 o 
   4  17   2        0.02       -0.12      0.29 o 
   5  17   2       31.66       28.49     18.80 o 
  -4  18   2        0.36        0.67      0.23 o 
  -3  18   2        0.38        0.13      0.10 o 
  -2  18   2        0.06        0.39      0.52 o 
  -1  18   2       11.89        9.36      0.21 o 
   0  18   2        0.33        0.25      0.09 o 
   1  18   2        0.00        0.15      0.18 o 
   2  18   2       22.64       20.17      2.54 o 
   3  18   2        3.53        3.20      0.62 o 
   4  18   2        2.50        3.30      1.59 o 
  -4  19   2        3.27        3.51      0.24 o 
  -3  19   2        1.21        1.24      0.07 o 
  -2  19   2        3.47        4.74      0.10 o 
  -1  19   2        3.63        3.10      0.09 o 
   0  19   2        9.97        8.66      0.18 o 
   1  19   2       68.70       57.15      2.80 o 
   2  19   2        8.25        7.25      1.47 o 
   3  19   2       11.41        9.46      4.84 o 
  -3  20   2       21.75       23.82      1.53 o 
  -2  20   2        7.28        8.69      0.19 o 
  -1  20   2        2.11        1.47      0.13 o 
   0  20   2        1.18        1.17      0.09 o 
   1  20   2        6.70        4.91      1.02 o 
   2  20   2       12.52       10.30      4.80 o 
   3  20   2        4.42        4.66      2.71 o 
  -2  21   2        3.20        2.81      0.08 o 
  -1  21   2        0.00        0.09      0.12 o 
   0  21   2        0.04        0.14      0.09 o 
   1  21   2       40.01       23.79     11.30 o 
  -8   1   3        3.45        2.93      0.13 o 
  -7   1   3        2.08        2.80      0.33 o 
  -6   1   3      284.33      261.84     40.31 o 
  -5   1   3      225.38      196.94     49.52 o 
  -4   1   3       45.53       24.65     16.78 o 
  -3   1   3      260.01      158.23     81.42 o 
  -2   1   3      274.80      131.15    100.90 o 
  -1   1   3      475.05      262.48    137.13 o 
   0   1   3       49.72       32.34      6.66 o 
   1   1   3      961.14      838.89     24.05 o 
   2   1   3      541.98      539.72     34.45 o 
   3   1   3       13.47       10.64      0.22 o 
   4   1   3       55.41       50.63      3.19 o 
   5   1   3       76.09       75.02      6.09 o 
   6   1   3        0.05        0.09      0.09 o 
   7   1   3        7.97        6.14      1.02 o 
   8   1   3        0.00        0.17      0.08 o 
  -8   2   3        2.60        2.59      0.23 o 
  -7   2   3       12.49       13.64      0.94 o 
  -6   2   3      119.27      121.51     18.73 o 
  -5   2   3       12.19        8.15      2.61 o 
  -4   2   3      123.88      104.18     38.92 o 
  -3   2   3        2.93        2.96      0.79 o 
  -2   2   3       59.06       17.04     20.83 o 
  -1   2   3     2261.61      436.01    861.99 o 
   0   2   3      570.96      411.44     67.39 o 
   1   2   3     2779.06     2986.14    117.96 o 
   2   2   3     1478.86     1540.35    131.17 o 
   3   2   3      360.00      335.04     23.13 o 
   4   2   3       25.70       28.52      1.92 o 
   5   2   3       68.60       70.94      5.85 o 
   6   2   3      159.60      158.75     19.57 o 
   7   2   3       10.61        8.18      1.15 o 
   8   2   3        0.00       -0.05      0.10 o 
  -8   3   3        9.85        9.58      0.56 o 
  -7   3   3       30.00       30.23      3.04 o 
  -6   3   3      189.46      182.90     25.87 o 
  -5   3   3       98.56       80.77     16.59 o 
  -4   3   3        0.66        0.91      0.22 o 
  -3   3   3        8.39        6.26      3.42 o 
  -2   3   3       84.37       60.96     37.26 o 
  -1   3   3     1363.93      758.06    374.28 o 
   0   3   3       52.99       52.91      2.10 o 
   1   3   3      173.86      151.09      9.96 o 
   2   3   3       13.02       10.01      1.14 o 
   3   3   3      295.10      312.34     22.07 o 
   4   3   3        2.16        3.35      0.20 o 
   5   3   3       53.98       54.66      4.30 o 
   6   3   3        9.72        8.03      0.70 o 
   7   3   3        1.27        1.39      0.26 o 
  -8   4   3        2.64        2.31      0.07 o 
  -7   4   3       14.37       12.07      0.33 o 
  -6   4   3        8.06        8.00      1.31 o 
  -5   4   3       86.70       75.55     13.40 o 
  -4   4   3       49.32       38.80     13.48 o 
  -3   4   3       90.14       88.94     32.19 o 
  -2   4   3      165.52      123.39     48.71 o 
  -1   4   3       15.10        9.80      2.92 o 
   0   4   3     1368.30     1292.73     28.85 o 
   1   4   3       45.31       40.69      2.74 o 
   2   4   3     2101.73     2264.36    224.48 o 
   3   4   3       13.43       11.27      0.93 o 
   4   4   3        0.65        0.56      0.08 o 
   5   4   3       91.56      101.13     12.62 o 
   6   4   3        0.09        0.41      0.09 o 
   7   4   3        2.50        2.14      0.18 o 
  -8   5   3        0.69        0.64      0.06 o 
  -7   5   3        6.31        7.86      0.67 o 
  -6   5   3        9.15       10.41      1.22 o 
  -5   5   3        0.78        0.70      0.14 o 
  -4   5   3       31.54       31.00      8.91 o 
  -3   5   3      242.69      228.69     67.88 o 
  -2   5   3     1405.81     1108.55    313.17 o 
  -1   5   3        0.38        0.11      0.08 o 
   0   5   3        4.16        3.04      0.55 o 
   1   5   3      624.92      684.61     58.17 o 
   2   5   3        0.09        3.38      2.20 o 
   3   5   3        2.01        3.27      0.11 o 
   4   5   3        0.64        0.60      0.09 o 
   5   5   3      114.53      120.82     12.19 o 
   6   5   3        3.23        3.52      0.50 o 
   7   5   3        4.14        4.27      0.64 o 
  -8   6   3        0.00       -0.02      0.11 o 
  -7   6   3        5.34        4.25      0.23 o 
  -6   6   3       35.19       35.97      3.88 o 
  -5   6   3        4.09        4.81      0.50 o 
  -4   6   3        4.18        2.37      0.38 o 
  -3   6   3       35.57       46.69     10.14 o 
  -2   6   3      126.32      132.93     14.22 o 
  -1   6   3      143.32      125.66      1.26 o 
   0   6   3      242.67      251.74     15.90 o 
   1   6   3        3.08        4.07      0.29 o 
   2   6   3      705.13      744.52     56.11 o 
   3   6   3        0.44        0.58      0.04 o 
   4   6   3        1.78        2.22      0.32 o 
   5   6   3        3.76        4.59      0.34 o 
   6   6   3       26.61       28.81      2.95 o 
   7   6   3        5.13        3.83      0.38 o 
  -8   7   3        1.07        1.06      0.12 o 
  -7   7   3        1.62        1.32      0.07 o 
  -6   7   3       58.18       66.00      5.33 o 
  -5   7   3        1.82        1.46      0.44 o 
  -4   7   3       74.74       79.00     10.92 o 
  -3   7   3      147.47      170.42     19.07 o 
  -2   7   3      708.24      672.68     20.79 o 
  -1   7   3      155.21      124.00      4.51 o 
   0   7   3       52.87       59.51      2.83 o 
   1   7   3      143.63      145.60      8.86 o 
   2   7   3      355.49      392.08     21.59 o 
   3   7   3       49.53       55.52      4.85 o 
   4   7   3        2.89        3.13      0.27 o 
   5   7   3       45.90       44.78      4.45 o 
   6   7   3       43.67       42.86      4.15 o 
   7   7   3        1.95        2.17      0.11 o 
  -7   8   3       17.05       16.42      0.47 o 
  -6   8   3       65.03       45.85      3.60 o 
  -5   8   3        8.10        5.77      0.51 o 
  -4   8   3       18.12       21.07      1.96 o 
  -3   8   3       34.03       31.85      1.53 o 
  -2   8   3      416.52      437.30      1.53 o 
  -1   8   3        6.76       10.07      0.18 o 
   0   8   3      148.21      143.93      4.14 o 
   1   8   3      746.11      808.40     44.35 o 
   2   8   3      254.10      278.11      8.25 o 
   3   8   3        7.86       10.00      0.55 o 
   4   8   3       24.42       24.40      2.09 o 
   5   8   3       19.55       19.08      1.34 o 
   6   8   3       14.48       15.08      1.29 o 
   7   8   3        0.50        0.48      0.06 o 
  -7   9   3        4.70        3.53      0.13 o 
  -6   9   3      234.10      225.70     11.72 o 
  -5   9   3       32.93       36.92      2.65 o 
  -4   9   3       13.90       18.13      0.73 o 
  -3   9   3       50.26       53.86      0.99 o 
  -2   9   3      101.05      106.75      0.81 o 
  -1   9   3       33.59       42.92      3.00 o 
   0   9   3        0.57        1.54      0.73 o 
   1   9   3        0.16        2.36      0.92 o 
   2   9   3        0.99        1.78      0.10 o 
   3   9   3        8.79       10.38      0.18 o 
   4   9   3       42.99       42.99      1.42 o 
   5   9   3       31.77       31.69      0.88 o 
   6   9   3        0.61        1.84      0.30 o 
   7   9   3        1.20        0.70      0.22 o 
  -7  10   3        9.48        9.09      0.27 o 
  -6  10   3      151.39      151.37      1.03 o 
  -5  10   3       13.00        9.93      0.18 o 
  -4  10   3        3.91        3.61      0.14 o 
  -3  10   3        0.15       -0.18      0.19 o 
  -2  10   3      233.60      226.17      5.70 o 
  -1  10   3       67.42       77.90      3.08 o 
   0  10   3       39.35       43.47      0.42 o 
   1  10   3      425.25      472.38      5.30 o 
   2  10   3      382.69      426.60      3.01 o 
   3  10   3        0.60        1.19      0.25 o 
   4  10   3       21.49       24.01      0.43 o 
   5  10   3       59.89       66.20      0.71 o 
   6  10   3       13.14       12.94      0.75 o 
   7  10   3        0.29        0.05      0.07 o 
  -7  11   3       12.34       10.58      1.11 o 
  -6  11   3        0.24        0.16      0.09 o 
  -5  11   3       22.81       20.37      0.33 o 
  -4  11   3       94.73      103.56      1.90 o 
  -3  11   3      353.17      363.58      3.92 o 
  -2  11   3      473.91      499.51      8.70 o 
  -1  11   3       87.16       64.31      1.30 o 
   0  11   3        1.34        2.04      0.07 o 
   1  11   3      190.39      192.38      2.50 o 
   2  11   3       38.01       45.53      2.70 o 
   3  11   3       91.24       93.43      1.09 o 
   4  11   3        2.98        4.03      0.57 o 
   5  11   3      172.55      191.79      1.81 o 
   6  11   3       31.70       33.26      4.77 o 
  -7  12   3        0.09        0.69      0.22 o 
  -6  12   3        1.57        1.05      0.09 o 
  -5  12   3       12.34       13.74      0.27 o 
  -4  12   3       13.69       13.55      0.23 o 
  -3  12   3      137.19      137.09      4.36 o 
  -2  12   3      633.31      668.78      8.78 o 
  -1  12   3       78.35       78.34      0.63 o 
   0  12   3       19.51       17.18      0.28 o 
   1  12   3       21.85       18.76      0.53 o 
   2  12   3       12.77       11.14      1.14 o 
   3  12   3      110.79      113.28      2.41 o 
   4  12   3       18.07       19.58      0.55 o 
   5  12   3       17.91       17.37      0.54 o 
   6  12   3        3.81        3.02      0.56 o 
  -6  13   3        3.23        3.17      0.18 o 
  -5  13   3       31.54       30.80      0.45 o 
  -4  13   3       44.53       48.53      0.90 o 
  -3  13   3      609.07      638.62      6.41 o 
  -2  13   3     1840.62     1854.55     14.64 o 
  -1  13   3       28.93       27.88      0.52 o 
   0  13   3        0.03        0.37      0.07 o 
   1  13   3        7.60        7.78      0.14 o 
   2  13   3       66.38       67.41      0.79 o 
   3  13   3       12.12       13.79      0.23 o 
   4  13   3        3.38        3.96      0.18 o 
   5  13   3      130.18      137.79      8.21 o 
   6  13   3       54.23       61.00     14.80 o 
  -6  14   3        0.13        0.19      0.17 o 
  -5  14   3        0.21        0.26      0.08 o 
  -4  14   3        1.44        1.25      0.07 o 
  -3  14   3       26.28       27.91      0.65 o 
  -2  14   3      313.41      322.41      1.95 o 
  -1  14   3       28.32       30.85      0.43 o 
   0  14   3       66.66       66.80      2.16 o 
   1  14   3        7.51        6.59      0.18 o 
   2  14   3       89.00       89.86      1.71 o 
   3  14   3       38.95       44.12      1.03 o 
   4  14   3        2.11        2.84      0.23 o 
   5  14   3        6.97        5.63      0.95 o 
  -6  15   3        0.61        0.93      0.18 o 
  -5  15   3        2.15        1.94      0.26 o 
  -4  15   3        0.17        0.31      0.26 o 
  -3  15   3      130.01      139.34      1.10 o 
  -2  15   3       79.44       79.62      0.82 o 
  -1  15   3       40.39       34.83      0.91 o 
   0  15   3       10.83       12.84      0.29 o 
   1  15   3       71.38       70.58      1.24 o 
   2  15   3       21.42       21.38      0.73 o 
   3  15   3       50.73       51.89      2.64 o 
   4  15   3       13.67       11.76      1.07 o 
   5  15   3       18.46       15.23      4.36 o 
  -5  16   3        0.98        1.50      0.09 o 
  -4  16   3        4.38        4.37      0.13 o 
  -3  16   3        9.98       10.93      0.24 o 
  -2  16   3      182.24      178.68      1.28 o 
  -1  16   3      114.26      116.20      3.57 o 
   0  16   3        0.19        0.72      0.10 o 
   1  16   3       33.89       32.37      0.50 o 
   2  16   3      140.42      140.34      6.20 o 
   3  16   3        5.02        4.67      0.44 o 
   4  16   3        6.47        6.23      1.20 o 
   5  16   3       29.89       29.23      9.68 o 
  -5  17   3        0.02        0.22      0.12 o 
  -4  17   3        1.25        1.06      0.08 o 
  -3  17   3        4.41        4.57      0.11 o 
  -2  17   3        7.00        6.36      0.19 o 
  -1  17   3       49.23       48.32      1.57 o 
   0  17   3       10.22        9.46      0.56 o 
   1  17   3        5.38        6.68      0.45 o 
   2  17   3        0.44        0.22      0.09 o 
   3  17   3        0.13        0.53      0.14 o 
   4  17   3        4.15        4.17      0.96 o 
  -4  18   3        6.12        6.46      0.41 o 
  -3  18   3       22.41       22.13      0.34 o 
  -2  18   3       12.99       12.51      0.54 o 
  -1  18   3        0.07        0.34      0.17 o 
   0  18   3        8.41        7.57      0.64 o 
   1  18   3       27.45       27.48      2.20 o 
   2  18   3        0.67        0.94      0.11 o 
   3  18   3        9.60        8.96      2.15 o 
   4  18   3        2.44        2.26      0.99 o 
  -3  19   3       10.67       11.67      0.28 o 
  -2  19   3        5.01        5.93      0.19 o 
  -1  19   3        0.69        1.25      0.32 o 
   0  19   3       12.31       12.10      1.11 o 
   1  19   3        1.85        1.16      0.22 o 
   2  19   3        9.58        9.79      2.46 o 
   3  19   3       16.74       15.82      4.58 o 
  -2  20   3        0.22        0.39      0.15 o 
  -1  20   3        0.75        0.88      0.07 o 
   0  20   3        0.04        0.08      0.07 o 
   1  20   3        4.28        4.39      0.86 o 
   2  20   3        7.60        7.56      2.12 o 
  -1  21   3       11.22        8.77      1.27 o 
   0  21   3        4.57        4.72      1.11 o 
  -8   0   4        5.64        5.06      1.14 o 
  -7   0   4       27.52       25.59      2.52 o 
  -6   0   4     1737.14     1477.48    261.21 o 
  -5   0   4     1573.50     1111.03    348.92 o 
  -4   0   4      299.52      212.81     86.51 o 
  -3   0   4       25.36       10.52      6.86 o 
  -2   0   4      151.31       60.59     46.29 o 
  -1   0   4      392.03      244.84    107.39 o 
   0   0   4      231.73      134.92     35.56 o 
   1   0   4      868.62      838.46     18.49 o 
   2   0   4     2273.51     2293.26    114.29 o 
   3   0   4      146.98      141.68      8.34 o 
   4   0   4        1.84        1.96      0.20 o 
   5   0   4       13.16       11.08      0.96 o 
   6   0   4       15.85       13.18      1.99 o 
   7   0   4       27.93       24.91     12.21 o 
  -8   1   4        1.87        1.47      0.35 o 
  -7   1   4        4.77        4.13      0.38 o 
  -6   1   4       99.37       97.30     13.35 o 
  -5   1   4       59.75       43.55     13.68 o 
  -4   1   4        2.16        4.01      2.15 o 
  -3   1   4      238.44      142.36     87.85 o 
  -2   1   4       29.34       16.57     10.35 o 
  -1   1   4        0.54        1.44      0.35 o 
   0   1   4        3.77        2.01      0.45 o 
   1   1   4        0.40        1.19      0.45 o 
   2   1   4     1120.70     1149.57     51.40 o 
   3   1   4       44.34       41.86      2.81 o 
   4   1   4        4.32        3.97      0.34 o 
   5   1   4       10.09        8.58      0.90 o 
   6   1   4       49.60       41.38      6.58 o 
   7   1   4        8.38        8.18      3.76 o 
  -8   2   4        1.96        2.64      0.72 o 
  -7   2   4        7.03        7.57      0.97 o 
  -6   2   4      320.26      278.88     44.15 o 
  -5   2   4      536.23      412.68    121.13 o 
  -4   2   4       84.15       54.10     23.76 o 
  -3   2   4       17.39        7.93      4.60 o 
  -2   2   4      317.18      151.66     84.94 o 
  -1   2   4      372.44      238.58    101.76 o 
   0   2   4      779.36      564.25     99.91 o 
   1   2   4       88.94       88.23      4.05 o 
   2   2   4     2761.64     3003.00    124.45 o 
   3   2   4      350.09      374.42     28.84 o 
   4   2   4       24.26       21.57      2.52 o 
   5   2   4        1.22        1.47      0.14 o 
   6   2   4       11.02       11.68      2.05 o 
   7   2   4        0.64        1.58      0.85 o 
  -8   3   4        1.23        1.05      0.29 o 
  -7   3   4        8.87        7.33      0.92 o 
  -6   3   4       71.24       64.31      7.42 o 
  -5   3   4      200.53      171.36     40.26 o 
  -4   3   4        8.53        6.10      2.67 o 
  -3   3   4        5.40        4.90      1.56 o 
  -2   3   4     1502.10      865.75    531.93 o 
  -1   3   4      288.75      201.20     77.80 o 
   0   3   4      218.69      174.19     17.44 o 
   1   3   4        2.46        2.66      1.25 o 
   2   3   4      590.40      596.93     13.44 o 
   3   3   4       28.60       21.55      0.94 o 
   4   3   4       40.08       33.80      3.31 o 
   5   3   4       30.34       32.38      2.52 o 
   6   3   4        0.22        0.47      0.18 o 
   7   3   4        2.31        3.14      0.87 o 
  -8   4   4        0.49        0.51      0.12 o 
  -7   4   4       11.09        9.04      0.74 o 
  -6   4   4       37.49       35.04      4.30 o 
  -5   4   4       45.57       40.28     10.81 o 
  -4   4   4        1.24        5.47      1.55 o 
  -3   4   4        0.84        1.43      0.36 o 
  -2   4   4      812.40      540.14    256.51 o 
  -1   4   4       20.67       16.66      6.11 o 
   0   4   4        1.30        1.51      0.17 o 
   1   4   4      352.41      312.06     14.00 o 
   2   4   4        0.14       46.96     30.88 o 
   3   4   4      133.69      138.91      9.11 o 
   4   4   4       22.12       21.51      2.04 o 
   5   4   4        6.28        5.42      0.44 o 
   6   4   4       40.13       41.29      4.39 o 
   7   4   4        6.00        5.78      1.93 o 
  -8   5   4        2.77        3.62      1.04 o 
  -7   5   4       18.42       17.81      1.86 o 
  -6   5   4       15.88       13.16      1.83 o 
  -5   5   4       79.27       65.36     14.99 o 
  -4   5   4        3.92        6.01      1.63 o 
  -3   5   4      120.34       81.67     27.14 o 
  -2   5   4     2085.38     1487.75    530.01 o 
  -1   5   4        2.83        1.33      0.60 o 
   0   5   4      210.68      201.79      2.50 o 
   1   5   4      142.76      138.30      4.94 o 
   2   5   4      878.79      890.07     50.32 o 
   3   5   4        3.06       17.50     15.14 o 
   4   5   4        2.61        2.61      0.19 o 
   5   5   4       18.65       16.50      1.43 o 
   6   5   4        4.38        3.37      0.25 o 
   7   5   4        7.70        6.56      1.89 o 
  -8   6   4        0.29        0.58      0.22 o 
  -7   6   4       24.05       22.45      1.58 o 
  -6   6   4      100.33       87.02      8.43 o 
  -5   6   4       14.77       12.88      2.59 o 
  -4   6   4       12.54       13.02      3.26 o 
  -3   6   4       15.13       19.22      5.49 o 
  -2   6   4       61.97       65.64     15.29 o 
  -1   6   4      162.72      151.58      3.84 o 
   0   6   4       16.93       20.11      0.58 o 
   1   6   4      122.75      137.19      3.06 o 
   2   6   4      114.09      155.50      8.50 o 
   3   6   4       71.44       67.35      3.57 o 
   4   6   4        9.65        9.88      0.62 o 
   5   6   4       18.99       21.54      1.38 o 
   6   6   4        0.77        1.16      0.07 o 
   7   6   4        2.07        1.96      0.65 o 
  -7   7   4        9.55        8.36      0.67 o 
  -6   7   4        3.42        3.10      0.24 o 
  -5   7   4       33.40       28.70      3.74 o 
  -4   7   4       66.62       65.24     11.23 o 
  -3   7   4       72.51       70.00     12.02 o 
  -2   7   4      238.53      216.55     34.82 o 
  -1   7   4      617.57      553.09     18.99 o 
   0   7   4       91.95       84.42      1.44 o 
   1   7   4      106.22      115.26      2.80 o 
   2   7   4      626.22      646.16     18.35 o 
   3   7   4       61.41       63.14      2.58 o 
   4   7   4        0.01        0.02      0.17 o 
   5   7   4       11.62       10.53      0.51 o 
   6   7   4        1.59        1.19      0.10 o 
   7   7   4       16.67       13.44      3.78 o 
  -7   8   4        1.47        1.69      0.22 o 
  -6   8   4       42.68       38.71      1.17 o 
  -5   8   4      100.50       82.59      7.91 o 
  -4   8   4        8.37        6.64      0.67 o 
  -3   8   4       12.85       11.80      1.54 o 
  -2   8   4      113.01      107.31      9.31 o 
  -1   8   4       17.35       14.02      0.22 o 
   0   8   4        7.38        7.76      0.21 o 
   1   8   4        4.88        5.62      0.27 o 
   2   8   4       58.74       55.31      1.61 o 
   3   8   4        0.02        0.24      0.10 o 
   4   8   4       34.12       33.70      1.10 o 
   5   8   4       51.45       57.22      3.97 o 
   6   8   4       28.96       25.94      2.22 o 
   7   8   4        9.01        5.11      0.98 o 
  -7   9   4        1.09        0.94      0.12 o 
  -6   9   4       21.65       21.55      0.93 o 
  -5   9   4        0.07        0.25      0.11 o 
  -4   9   4        2.16        2.27      0.33 o 
  -3   9   4       67.18       64.22      4.68 o 
  -2   9   4       28.24       22.54      1.14 o 
  -1   9   4       64.28       60.04      0.77 o 
   0   9   4       49.74       46.84      0.84 o 
   1   9   4       63.94       56.80      0.51 o 
   2   9   4        0.43        0.57      0.06 o 
   3   9   4       13.18       15.00      0.48 o 
   4   9   4        4.32        5.49      0.11 o 
   5   9   4        1.39        1.33      0.07 o 
   6   9   4        0.42        0.48      0.08 o 
  -7  10   4       11.86        8.98      1.96 o 
  -6  10   4       55.71       52.92      0.70 o 
  -5  10   4        0.22        0.55      0.06 o 
  -4  10   4      152.75      145.00      8.56 o 
  -3  10   4        0.05        1.48      0.40 o 
  -2  10   4      195.31      196.02      2.19 o 
  -1  10   4      106.90      105.01      1.78 o 
   0  10   4        0.46        0.60      0.05 o 
   1  10   4        0.30        0.09      0.10 o 
   2  10   4       72.62       76.78      1.48 o 
   3  10   4       14.08       14.79      0.27 o 
   4  10   4        0.97        1.29      0.15 o 
   5  10   4       32.47       34.08      0.92 o 
   6  10   4      108.45       99.94      3.71 o 
  -7  11   4        1.11        1.15      0.34 o 
  -6  11   4        0.00       -0.13      0.14 o 
  -5  11   4       35.50       32.17      1.30 o 
  -4  11   4       15.35       13.11      0.68 o 
  -3  11   4       20.76       23.17      0.62 o 
  -2  11   4      148.99      166.42      2.15 o 
  -1  11   4       24.21       20.72      0.69 o 
   0  11   4       58.91       58.92      1.08 o 
   1  11   4       59.66       60.85      1.16 o 
   2  11   4      272.67      288.50      2.17 o 
   3  11   4       67.05       70.41      1.94 o 
   4  11   4       12.96       11.07      0.61 o 
   5  11   4        2.78        3.50      0.13 o 
   6  11   4        8.90        8.88      0.42 o 
  -6  12   4       29.62       28.56      1.97 o 
  -5  12   4        5.07        6.03      0.28 o 
  -4  12   4       28.74       27.66      0.45 o 
  -3  12   4       24.81       24.88      0.59 o 
  -2  12   4      392.91      376.08      6.31 o 
  -1  12   4        2.55        3.02      0.08 o 
   0  12   4      136.72      142.48      0.92 o 
   1  12   4       26.45       27.75      0.51 o 
   2  12   4       30.36       33.81      0.48 o 
   3  12   4       36.60       40.39      0.63 o 
   4  12   4        5.38        5.57      0.09 o 
   5  12   4       25.52       27.36      0.92 o 
   6  12   4       17.17       11.24      1.93 o 
  -6  13   4        9.55        8.99      0.83 o 
  -5  13   4       29.01       30.61      0.76 o 
  -4  13   4        5.29        5.35      0.10 o 
  -3  13   4        0.27        0.52      0.06 o 
  -2  13   4      114.66      115.65      0.87 o 
  -1  13   4       32.41       30.34      0.45 o 
   0  13   4       27.53       32.82      0.53 o 
   1  13   4        0.04        0.52      0.09 o 
   2  13   4        5.30        5.95      0.87 o 
   3  13   4        5.10        5.90      0.14 o 
   4  13   4        5.80        6.57      0.13 o 
   5  13   4        9.09        9.35      0.23 o 
  -6  14   4       16.84       14.16      3.06 o 
  -5  14   4        5.25        6.08      0.19 o 
  -4  14   4        6.18        6.11      0.11 o 
  -3  14   4       61.88       63.16      0.85 o 
  -2  14   4      142.36      131.61      1.54 o 
  -1  14   4      120.03      128.38      1.98 o 
   0  14   4        0.03        0.90      0.40 o 
   1  14   4        0.23        0.37      0.09 o 
   2  14   4        1.58        1.88      0.08 o 
   3  14   4       44.58       44.76      1.87 o 
   4  14   4        5.47        5.88      0.35 o 
   5  14   4        5.60        4.59      0.40 o 
  -5  15   4        0.00       -0.13      0.13 o 
  -4  15   4        1.78        2.05      0.12 o 
  -3  15   4        2.40        2.23      0.07 o 
  -2  15   4      415.18      414.33      1.80 o 
  -1  15   4       20.02       19.68      0.62 o 
   0  15   4       23.81       21.86      0.35 o 
   1  15   4       25.44       28.94      0.90 o 
   2  15   4       57.21       60.80      0.84 o 
   3  15   4        3.08        2.65      0.29 o 
   4  15   4        8.28        7.94      0.98 o 
   5  15   4        1.74        2.13      0.57 o 
  -5  16   4       23.07       23.91      2.69 o 
  -4  16   4        6.61        5.57      0.18 o 
  -3  16   4        4.12        3.66      0.08 o 
  -2  16   4       32.56       32.07      0.89 o 
  -1  16   4        9.38       10.86      0.44 o 
   0  16   4       35.06       35.95      1.16 o 
   1  16   4       16.63       15.70      0.98 o 
   2  16   4       36.87       36.36      2.01 o 
   3  16   4        0.24        0.46      0.08 o 
   4  16   4       16.29       13.21      3.84 o 
  -4  17   4        7.46        7.96      0.26 o 
  -3  17   4       28.74       26.76      0.51 o 
  -2  17   4       10.38       10.05      0.27 o 
  -1  17   4       93.96       91.67      2.96 o 
   0  17   4        0.41        0.28      0.12 o 
   1  17   4        2.82        2.58      0.26 o 
   2  17   4        0.10       -0.13      0.15 o 
   3  17   4        6.79        6.03      0.83 o 
   4  17   4        0.42        0.46      0.20 o 
  -4  18   4        0.44        0.49      0.05 o 
  -3  18   4        0.28        0.38      0.05 o 
  -2  18   4        0.06        0.43      0.11 o 
  -1  18   4        0.10        0.15      0.16 o 
   0  18   4       14.74       12.39      2.88 o 
   1  18   4        4.65        4.99      0.85 o 
   2  18   4       51.47       44.60      9.27 o 
   3  18   4        0.04        0.05      0.11 o 
  -3  19   4        0.03        0.06      0.05 o 
  -2  19   4        4.30        5.55      0.12 o 
  -1  19   4       31.53       32.21      1.22 o 
   0  19   4        2.39        2.30      0.44 o 
   1  19   4        1.88        1.75      0.37 o 
   2  19   4        1.08        0.98      0.51 o 
  -2  20   4        1.34        1.00      0.08 o 
  -1  20   4        0.11        0.13      0.06 o 
   0  20   4        0.02        0.11      0.11 o 
   1  20   4        3.39        2.70      1.00 o 
  -8   1   5       16.07       16.66      0.63 o 
  -7   1   5        5.87        5.92      0.36 o 
  -6   1   5        4.61        4.15      0.28 o 
  -5   1   5      669.66      563.31    145.36 o 
  -4   1   5       56.49       45.51     16.43 o 
  -3   1   5       77.44       48.62     26.99 o 
  -2   1   5       46.52       21.43     16.17 o 
  -1   1   5        7.92        6.87      3.55 o 
   0   1   5      209.42      187.33     16.64 o 
   1   1   5      164.33      147.89     13.64 o 
   2   1   5      141.18      159.10     18.02 o 
   3   1   5      123.61      112.72     12.43 o 
   4   1   5       20.09       20.48      4.41 o 
   5   1   5        1.69        0.96      0.08 o 
   6   1   5       12.11       10.60      1.82 o 
   7   1   5        1.43        1.38      0.64 o 
  -8   2   5        0.09        0.41      0.06 o 
  -7   2   5        3.36        3.58      0.14 o 
  -6   2   5        0.78        1.48      0.10 o 
  -5   2   5       60.00       50.41     15.15 o 
  -4   2   5      471.06      361.95    128.15 o 
  -3   2   5       37.88       28.39     15.53 o 
  -2   2   5        1.86        1.50      0.66 o 
  -1   2   5      515.97      341.65    122.39 o 
   0   2   5      202.31      170.73     16.10 o 
   1   2   5       39.70       36.23      3.20 o 
   2   2   5      263.96      274.19     29.21 o 
   3   2   5      311.34      325.34     28.44 o 
   4   2   5       30.89       33.54      3.39 o 
   5   2   5        1.53        2.02      0.15 o 
   6   2   5        6.56        7.83      1.39 o 
   7   2   5        3.98        4.51      2.12 o 
  -8   3   5       19.39       19.33      0.94 o 
  -7   3   5        7.25        5.87      0.41 o 
  -6   3   5       35.42       36.19      5.28 o 
  -5   3   5      161.40      130.65     30.31 o 
  -4   3   5        0.39        0.39      0.15 o 
  -3   3   5        0.18        1.51      0.76 o 
  -2   3   5       64.10       56.26     29.15 o 
  -1   3   5      454.68      296.26     95.58 o 
   0   3   5       17.96       14.26      0.84 o 
   1   3   5      144.92      144.56     13.03 o 
   2   3   5      150.78      149.22     16.53 o 
   3   3   5      334.80      325.37     18.52 o 
   4   3   5       11.13       14.70      7.03 o 
   5   3   5       14.93       17.70      2.73 o 
   6   3   5        8.69        8.76      2.30 o 
   7   3   5       22.59       13.70      8.54 o 
  -7   4   5        3.83        3.74      0.12 o 
  -6   4   5       34.52       31.50      2.79 o 
  -5   4   5       23.23       22.15      5.58 o 
  -4   4   5       31.18       18.14      7.50 o 
  -3   4   5        2.02        1.74      0.72 o 
  -2   4   5       10.01        7.63      4.08 o 
  -1   4   5      139.77       99.77     27.13 o 
   0   4   5        2.67        3.70      0.68 o 
   1   4   5       11.86        8.97      1.12 o 
   2   4   5      334.21      303.73     28.19 o 
   3   4   5      118.96      117.60      6.20 o 
   4   4   5        7.89       10.26      0.89 o 
   5   4   5        7.61        7.16      0.49 o 
   6   4   5       12.73       14.03      2.48 o 
   7   4   5        0.47        0.17      0.15 o 
  -7   5   5        0.54        0.55      0.10 o 
  -6   5   5        0.04        0.01      0.17 o 
  -5   5   5        2.81        1.83      0.27 o 
  -4   5   5       10.66        7.47      3.87 o 
  -3   5   5        8.13        3.56      1.55 o 
  -2   5   5       14.43       15.34      8.62 o 
  -1   5   5        0.50        2.00      1.13 o 
   0   5   5        7.58        5.12      0.11 o 
   1   5   5        7.90        9.03      2.48 o 
   2   5   5       17.30       18.38      1.83 o 
   3   5   5       56.87       54.03      2.58 o 
   4   5   5        2.62        3.20      0.31 o 
   5   5   5        0.05        0.16      0.18 o 
   6   5   5        0.69        0.68      0.08 o 
   7   5   5        0.04        0.08      0.19 o 
  -7   6   5        2.33        2.48      0.09 o 
  -6   6   5        2.21        3.23      0.10 o 
  -5   6   5       34.90       24.98      4.86 o 
  -4   6   5       66.66       50.89     15.11 o 
  -3   6   5       98.47       69.71     32.51 o 
  -2   6   5      301.37      250.59     75.35 o 
  -1   6   5      544.96      464.27     33.55 o 
   0   6   5        8.04        7.68      0.17 o 
   1   6   5        1.75       10.08      6.15 o 
   2   6   5       83.67       88.90      3.69 o 
   3   6   5        1.46        2.17      0.83 o 
   4   6   5       81.72       98.37     10.08 o 
   5   6   5        0.19        0.53      0.26 o 
   6   6   5       33.93       33.78      4.80 o 
  -7   7   5       12.39       11.91      0.50 o 
  -6   7   5       16.87       14.22      1.02 o 
  -5   7   5       35.32       26.72      4.17 o 
  -4   7   5        8.10        4.90      1.20 o 
  -3   7   5       19.39       12.41      3.66 o 
  -2   7   5       67.58       44.33     10.66 o 
  -1   7   5       27.44       25.74      1.91 o 
   0   7   5       45.95       47.55      1.98 o 
   1   7   5        0.06        3.96      2.00 o 
   2   7   5        5.20        4.22      0.61 o 
   3   7   5       76.94       92.40      6.78 o 
   4   7   5       18.06       20.53      1.55 o 
   5   7   5        0.87        0.37      0.07 o 
   6   7   5        4.70        3.57      0.39 o 
  -7   8   5        0.07       -0.13      0.14 o 
  -6   8   5        1.39        1.52      0.55 o 
  -5   8   5      116.65      103.39     12.66 o 
  -4   8   5       29.08       24.21      5.83 o 
  -3   8   5      114.32       90.05     22.34 o 
  -2   8   5        0.38        0.25      0.07 o 
  -1   8   5      575.27      497.40     25.35 o 
   0   8   5        0.11        0.51      0.19 o 
   1   8   5       86.00       90.19      2.32 o 
   2   8   5        0.40        1.02      0.36 o 
   3   8   5        0.03        0.06      0.07 o 
   4   8   5        0.21        0.54      0.07 o 
   5   8   5        0.00        0.22      0.09 o 
   6   8   5        0.28        0.17      0.09 o 
  -7   9   5       15.16       13.98      1.55 o 
  -6   9   5       17.22       14.17      1.23 o 
  -5   9   5      512.58      450.04     33.32 o 
  -4   9   5        1.48        2.81      0.48 o 
  -3   9   5        5.64        6.68      1.48 o 
  -2   9   5       99.18       76.04      8.54 o 
  -1   9   5       25.56       19.13      2.33 o 
   0   9   5       12.93       14.45      0.30 o 
   1   9   5       59.58       56.55      2.68 o 
   2   9   5       85.60       94.33      1.74 o 
   3   9   5      139.45      159.91      2.93 o 
   4   9   5        0.22        0.44      0.07 o 
   5   9   5        5.20        7.11      1.11 o 
   6   9   5       14.77       10.03      2.21 o 
  -7  10   5        2.45        1.54      0.17 o 
  -6  10   5        1.06        0.43      0.10 o 
  -5  10   5       33.44       30.91      3.00 o 
  -4  10   5       13.08       12.81      0.28 o 
  -3  10   5        2.05        2.67      0.23 o 
  -2  10   5       17.47       15.82      0.33 o 
  -1  10   5       25.17       26.97      0.81 o 
   0  10   5       67.21       67.89      0.76 o 
   1  10   5        1.90        4.68      2.09 o 
   2  10   5        5.31        4.17      0.11 o 
   3  10   5       13.29       16.59      0.34 o 
   4  10   5        0.63        1.43      0.28 o 
   5  10   5        9.18        9.59      0.20 o 
   6  10   5        7.21        7.56      3.74 o 
  -6  11   5       10.62        8.69      0.19 o 
  -5  11   5        0.02        0.22      0.10 o 
  -4  11   5       19.88       15.38      1.02 o 
  -3  11   5        2.22        1.89      0.08 o 
  -2  11   5       15.56       13.17      0.43 o 
  -1  11   5      222.05      222.33      3.39 o 
   0  11   5        2.72        3.11      0.09 o 
   1  11   5        0.43        0.33      0.21 o 
   2  11   5        7.50        8.06      0.36 o 
   3  11   5        9.55       13.48      0.45 o 
   4  11   5        4.03        4.45      0.11 o 
   5  11   5        0.32        0.61      0.28 o 
  -6  12   5        0.01        0.06      0.09 o 
  -5  12   5        0.54        0.31      0.16 o 
  -4  12   5       64.36       54.81      0.71 o 
  -3  12   5       57.19       60.00      0.99 o 
  -2  12   5      351.13      350.12      1.97 o 
  -1  12   5      941.68      979.53     16.29 o 
   0  12   5        9.87        8.85      0.20 o 
   1  12   5        0.92        1.90      0.78 o 
   2  12   5       20.49       21.78      0.44 o 
   3  12   5       43.70       43.00      1.08 o 
   4  12   5        0.12        0.02      0.10 o 
   5  12   5        0.14       -0.17      0.17 o 
  -6  13   5        1.06        1.43      0.34 o 
  -5  13   5        2.32        1.99      0.07 o 
  -4  13   5        0.71        1.32      0.07 o 
  -3  13   5        0.68        0.56      0.08 o 
  -2  13   5        6.28        7.14      0.15 o 
  -1  13   5        0.01        0.16      0.14 o 
   0  13   5        0.99        1.11      0.11 o 
   1  13   5       35.29       39.32      0.80 o 
   2  13   5        0.18        0.19      0.12 o 
   3  13   5        2.92        4.23      0.22 o 
   4  13   5       41.64       41.61      5.69 o 
   5  13   5       11.68        9.11      5.07 o 
  -5  14   5        2.31        2.75      0.43 o 
  -4  14   5        7.05        6.12      0.56 o 
  -3  14   5       18.05       18.68      0.72 o 
  -2  14   5      250.30      266.75      4.38 o 
  -1  14   5      374.74      400.69      5.75 o 
   0  14   5       17.08       18.25      0.38 o 
   1  14   5        1.17        1.46      0.09 o 
   2  14   5       20.54       22.93      0.78 o 
   3  14   5        9.34        7.89      0.24 o 
   4  14   5       12.45       10.90      3.06 o 
  -5  15   5       10.91       14.51      1.39 o 
  -4  15   5        0.20        0.39      0.06 o 
  -3  15   5        1.24        1.59      0.11 o 
  -2  15   5        0.48        0.53      0.21 o 
  -1  15   5      191.24      206.09      2.81 o 
   0  15   5       44.16       47.32      0.69 o 
   1  15   5        5.81        6.18      0.40 o 
   2  15   5       21.44       19.32      2.32 o 
   3  15   5        2.66        2.85      0.36 o 
   4  15   5        1.11        0.87      0.64 o 
  -4  16   5        5.44        4.69      0.10 o 
  -3  16   5        0.03        0.16      0.08 o 
  -2  16   5        0.03        2.43      1.26 o 
  -1  16   5        3.63        3.98      0.23 o 
   0  16   5       95.06       96.76      0.96 o 
   1  16   5       16.33       14.07      0.86 o 
   2  16   5        2.77        3.13      0.55 o 
   3  16   5       27.05       17.50      9.60 o 
   4  16   5        2.29        3.18      0.13 o 
  -4  17   5        0.01        0.15      0.23 o 
  -3  17   5        0.05        0.15      0.14 o 
  -2  17   5        7.21        8.01      0.17 o 
  -1  17   5       35.23       34.26      0.55 o 
   0  17   5       14.27       15.45      0.33 o 
   1  17   5       13.23       11.38      3.40 o 
   2  17   5        7.46        5.99      2.40 o 
   3  17   5        4.31        3.55      2.20 o 
  -3  18   5        9.96        9.84      0.21 o 
  -2  18   5        3.07        2.40      0.08 o 
  -1  18   5       37.87       42.79      0.58 o 
   0  18   5        1.94        1.98      0.18 o 
   1  18   5        1.83        1.22      0.63 o 
   2  18   5        0.14       -0.04      0.13 o 
  -2  19   5       23.40       21.16      0.57 o 
  -1  19   5        0.26        0.43      0.33 o 
   0  19   5        0.01       -0.03      0.13 o 
   1  19   5        2.14        2.32      2.03 o 
  -7   0   6        3.89        4.33      0.10 o 
  -6   0   6       20.65       18.38      1.21 o 
  -5   0   6      456.54      405.40     83.05 o 
  -4   0   6      341.99      250.54     77.71 o 
  -3   0   6        3.96        4.26      1.10 o 
  -2   0   6      164.38      108.95     41.33 o 
  -1   0   6       18.33       19.22      2.64 o 
   0   0   6      297.44      280.21      1.73 o 
   1   0   6        0.31        0.19      0.09 o 
   2   0   6      102.21       95.47     11.45 o 
   3   0   6      214.27      252.55     32.07 o 
   4   0   6       79.75       89.04     17.25 o 
   5   0   6       11.87       13.29      2.99 o 
   6   0   6        1.91        0.90      0.28 o 
  -7   1   6        0.80        1.04      0.07 o 
  -6   1   6       60.12       64.97      5.79 o 
  -5   1   6      842.30      737.13    123.52 o 
  -4   1   6      473.60      377.96    120.31 o 
  -3   1   6        2.08        2.88      1.17 o 
  -2   1   6       90.58       61.00     22.28 o 
  -1   1   6      234.06      146.02     34.38 o 
   0   1   6        7.27        6.64      0.13 o 
   1   1   6      211.53      208.70     17.97 o 
   2   1   6       81.64       84.25     10.25 o 
   3   1   6      161.22      154.15     22.81 o 
   4   1   6       46.64       55.35      8.99 o 
   5   1   6        0.26        1.29      0.38 o 
   6   1   6        0.34        0.00      0.16 o 
  -7   2   6        4.25        3.93      0.13 o 
  -6   2   6        1.57        1.72      0.15 o 
  -5   2   6       76.17       72.05     12.87 o 
  -4   2   6       23.35       16.20      5.38 o 
  -3   2   6       33.12       18.58     10.47 o 
  -2   2   6       28.12       21.48     10.75 o 
  -1   2   6      170.08      141.74     23.91 o 
   0   2   6       31.04       24.18      0.54 o 
   1   2   6        0.74        1.08      0.07 o 
   2   2   6       11.93        9.73      1.28 o 
   3   2   6       43.08       51.26      7.23 o 
   4   2   6        0.02        0.82      0.09 o 
   5   2   6        0.64        0.11      0.14 o 
   6   2   6        0.01        0.29      0.09 o 
  -7   3   6        0.50        0.46      0.09 o 
  -6   3   6        0.56        0.39      0.07 o 
  -5   3   6        4.15        3.78      0.75 o 
  -4   3   6      353.22      284.93     84.62 o 
  -3   3   6       82.96       54.48     25.21 o 
  -2   3   6        7.75        6.40      7.05 o 
  -1   3   6      128.48      108.28     23.51 o 
   0   3   6      117.01      129.67      1.00 o 
   1   3   6       25.76       33.59      0.52 o 
   2   3   6       41.70       40.75      5.62 o 
   3   3   6       66.33       73.07      6.30 o 
   4   3   6       88.21      101.41     16.69 o 
   5   3   6        6.21        6.22      1.22 o 
   6   3   6        0.05        0.09      0.15 o 
  -7   4   6        6.31        6.51      0.15 o 
  -6   4   6        0.43        0.56      0.23 o 
  -5   4   6       38.58       31.31      4.13 o 
  -4   4   6       15.97       15.17      5.36 o 
  -3   4   6       25.22       12.83      6.02 o 
  -2   4   6        3.96        4.70      4.99 o 
  -1   4   6      201.43      176.98     21.42 o 
   0   4   6       15.59       15.89      0.77 o 
   1   4   6        7.55        7.87      0.71 o 
   2   4   6        0.01        1.49      0.64 o 
   3   4   6      180.31      176.59     21.43 o 
   4   4   6        6.04        8.26      1.52 o 
   5   4   6        0.05        0.02      0.10 o 
   6   4   6        3.68        2.66      0.52 o 
  -7   5   6        3.91        3.77      0.09 o 
  -6   5   6       23.48       23.08      1.87 o 
  -5   5   6        0.55        1.39      0.22 o 
  -4   5   6       71.99       51.74     13.09 o 
  -3   5   6        5.82        3.93      1.29 o 
  -2   5   6       37.68       27.71      7.12 o 
  -1   5   6      123.06      123.38     11.71 o 
   0   5   6        2.26        3.90      0.59 o 
   1   5   6      122.03      134.36     12.19 o 
   2   5   6       15.42       14.20      0.63 o 
   3   5   6       49.43       54.45      5.17 o 
   4   5   6       18.29       22.68      3.56 o 
   5   5   6        0.19       -0.16      0.20 o 
   6   5   6        0.81        0.81      0.13 o 
  -7   6   6        6.47        9.15      0.68 o 
  -6   6   6        2.94        3.23      0.26 o 
  -5   6   6      107.77       97.06     10.24 o 
  -4   6   6        2.37        2.07      0.79 o 
  -3   6   6       22.43       19.30      4.09 o 
  -2   6   6        9.53        6.60      1.91 o 
  -1   6   6      111.95       93.05     11.48 o 
   0   6   6      136.45      138.47      1.06 o 
   1   6   6       90.60       94.02      3.97 o 
   2   6   6        7.64        6.76      0.81 o 
   3   6   6      208.73      221.31     22.45 o 
   4   6   6        2.67        2.72      0.36 o 
   5   6   6        4.74        5.89      0.51 o 
   6   6   6        0.40        0.31      0.09 o 
  -7   7   6        0.42        0.93      0.13 o 
  -6   7   6        5.22        5.65      0.15 o 
  -5   7   6       69.35       63.05      3.93 o 
  -4   7   6       25.45       23.03      3.30 o 
  -3   7   6        0.09        0.36      0.07 o 
  -2   7   6        1.61        1.17      0.36 o 
  -1   7   6        9.46       11.15      0.42 o 
   0   7   6        0.32        0.58      0.07 o 
   1   7   6       15.34       15.40      0.64 o 
   2   7   6        3.52        4.21      0.30 o 
   3   7   6       35.91       38.53      1.48 o 
   4   7   6        0.02       -0.02      0.18 o 
   5   7   6       20.76       20.97      1.29 o 
   6   7   6        6.99        3.46      1.95 o 
  -7   8   6        4.93        6.18      0.75 o 
  -6   8   6        0.10        0.19      0.11 o 
  -5   8   6       45.10       40.18      2.26 o 
  -4   8   6       68.02       50.79      5.37 o 
  -3   8   6       61.06       48.75      5.97 o 
  -2   8   6        0.48        0.87      0.14 o 
  -1   8   6       11.29        9.95      0.22 o 
   0   8   6       10.60       10.08      0.32 o 
   1   8   6       57.06       59.93      2.14 o 
   2   8   6        4.52        4.96      0.28 o 
   3   8   6       34.35       33.12      0.60 o 
   4   8   6        0.79        1.26      0.11 o 
   5   8   6        2.41        2.27      0.15 o 
   6   8   6        0.04        0.08      0.16 o 
  -6   9   6       12.68       10.98      1.00 o 
  -5   9   6       16.86       17.60      0.37 o 
  -4   9   6       26.54       23.88      1.75 o 
  -3   9   6        0.89        0.63      0.13 o 
  -2   9   6        5.53        4.94      0.40 o 
  -1   9   6      286.76      289.66      8.83 o 
   0   9   6       70.57       72.58      2.72 o 
   1   9   6        0.01       -0.18      0.18 o 
   2   9   6        5.35        6.19      0.43 o 
   3   9   6       20.01       21.06      0.65 o 
   4   9   6        0.12       -0.19      0.19 o 
   5   9   6        0.66        0.92      0.12 o 
  -6  10   6        2.74        2.13      0.15 o 
  -5  10   6        5.68        5.60      1.07 o 
  -4  10   6       29.80       26.21      0.86 o 
  -3  10   6        7.68        8.09      0.18 o 
  -2  10   6       13.30       15.14      1.11 o 
  -1  10   6        2.22        3.24      0.62 o 
   0  10   6       59.36       57.49      0.87 o 
   1  10   6       25.40       27.33      1.56 o 
   2  10   6       69.06       70.44      1.97 o 
   3  10   6        6.89        5.14      0.19 o 
   4  10   6       47.09       51.31      3.76 o 
   5  10   6        0.46        0.02      0.15 o 
  -6  11   6       25.23       24.74      2.73 o 
  -5  11   6       43.01       40.87      3.46 o 
  -4  11   6        9.34        7.66      0.17 o 
  -3  11   6       62.92       55.35      1.26 o 
  -2  11   6        0.59        1.09      0.08 o 
  -1  11   6      470.88      487.51      3.26 o 
   0  11   6       39.67       41.48      1.46 o 
   1  11   6       29.02       31.64      0.62 o 
   2  11   6        0.03        0.32      0.10 o 
   3  11   6       30.04       31.66      0.98 o 
   4  11   6       13.66       13.27      1.87 o 
   5  11   6        0.07       -0.12      0.25 o 
  -5  12   6       13.62       13.13      0.93 o 
  -4  12   6        1.10        1.71      0.54 o 
  -3  12   6        8.33        9.68      0.23 o 
  -2  12   6       15.23       16.06      0.34 o 
  -1  12   6       28.52       28.92      0.64 o 
   0  12   6        8.02        8.60      0.18 o 
   1  12   6        3.42        3.22      0.10 o 
   2  12   6        1.56        1.84      0.19 o 
   3  12   6       20.60       17.79      0.66 o 
   4  12   6        0.27        0.52      0.30 o 
  -5  13   6        3.79        3.46      0.20 o 
  -4  13   6       16.44       15.32      0.31 o 
  -3  13   6        8.07        7.78      0.24 o 
  -2  13   6       16.82       17.92      0.84 o 
  -1  13   6        0.01        1.75      0.23 o 
   0  13   6       18.18       19.62      0.40 o 
   1  13   6        3.85        4.11      0.21 o 
   2  13   6        0.78        0.62      0.08 o 
   3  13   6        0.51        0.83      0.11 o 
   4  13   6        2.37        1.85      1.36 o 
  -5  14   6        0.76        1.34      0.17 o 
  -4  14   6       11.57       13.22      0.28 o 
  -3  14   6        4.32        4.36      0.22 o 
  -2  14   6        0.01        0.74      0.50 o 
  -1  14   6       41.62       44.78      0.66 o 
   0  14   6        5.03        5.92      0.14 o 
   1  14   6        8.39        8.37      0.19 o 
   2  14   6        0.05       -0.01      0.33 o 
   3  14   6        8.84        8.76      3.92 o 
   4  14   6        9.49        9.39      8.32 o 
  -4  15   6        7.19        8.43      0.32 o 
  -3  15   6        0.56        0.74      0.07 o 
  -2  15   6       29.21       27.85      0.55 o 
  -1  15   6       90.09       92.45      0.92 o 
   0  15   6       29.33       32.47      0.78 o 
   1  15   6       13.09       14.97      0.31 o 
   2  15   6        0.41        0.13      0.19 o 
   3  15   6       37.34       38.71     25.95 o 
  -4  16   6        0.52        0.63      0.06 o 
  -3  16   6        0.56        0.95      0.06 o 
  -2  16   6        9.14       10.08      0.22 o 
  -1  16   6       19.48       21.04      0.44 o 
   0  16   6        9.49        9.58      0.21 o 
   1  16   6        1.91        1.75      0.32 o 
   2  16   6        0.69        0.68      0.45 o 
   3  16   6        0.67        0.74      0.84 o 
  -3  17   6        7.78        7.96      0.33 o 
  -2  17   6        0.54        0.48      0.06 o 
  -1  17   6       13.54       14.16      0.94 o 
   0  17   6       25.81       26.02      1.94 o 
   1  17   6        9.56        7.57      3.95 o 
   2  17   6        0.99        0.88      0.80 o 
  -2  18   6        1.50        1.10      0.10 o 
  -1  18   6        0.03        0.18      0.07 o 
   0  18   6        0.14        0.31      0.06 o 
   1  18   6        0.05        0.21      0.08 o 
  -7   1   7        2.31        2.54      0.33 o 
  -6   1   7        1.84        2.10      0.13 o 
  -5   1   7        2.57        4.03      1.05 o 
  -4   1   7       81.09       80.15      0.93 o 
  -3   1   7       11.71       12.52      0.26 o 
  -2   1   7        0.20        0.54      0.28 o 
  -1   1   7        4.49        4.45      0.42 o 
   0   1   7       19.55       17.01      2.02 o 
   1   1   7      175.18      193.12     31.35 o 
   2   1   7        5.15        5.51      0.89 o 
   3   1   7        1.41        1.82      0.52 o 
   4   1   7       34.06       35.33      7.67 o 
   5   1   7        2.26        1.56      0.15 o 
   6   1   7        0.12        0.10      0.13 o 
  -7   2   7       35.24       36.14      3.87 o 
  -6   2   7        4.81        4.83      0.29 o 
  -5   2   7        3.06        3.57      0.63 o 
  -4   2   7      393.20      399.76      3.22 o 
  -3   2   7       45.60       43.21      0.65 o 
  -2   2   7        0.82        0.62      0.06 o 
  -1   2   7       18.69       20.25      1.49 o 
   0   2   7      381.29      412.31     51.96 o 
   1   2   7        6.57        5.68      0.89 o 
   2   2   7       44.25       45.94      7.29 o 
   3   2   7       10.63        9.69      1.20 o 
   4   2   7       16.74       12.21      1.63 o 
   5   2   7        4.95        3.36      0.12 o 
   6   2   7        0.65       -0.24      0.24 o 
  -7   3   7        5.17        5.93      0.84 o 
  -6   3   7        1.86        1.47      0.08 o 
  -5   3   7       40.22       41.16      1.01 o 
  -4   3   7        7.26        6.51      0.15 o 
  -3   3   7       98.84       97.82      1.56 o 
  -2   3   7        1.03        0.99      0.21 o 
  -1   3   7       65.75       61.49      2.41 o 
   0   3   7        2.32        1.97      0.10 o 
   1   3   7       20.13       21.86      4.44 o 
   2   3   7       11.96       11.86      1.94 o 
   3   3   7      120.09      116.08     15.53 o 
   4   3   7      107.32      117.36     20.54 o 
   5   3   7        9.52        8.63      0.36 o 
  -7   4   7        8.85        9.48      1.00 o 
  -6   4   7        9.91        9.55      0.58 o 
  -5   4   7        0.51        0.80      0.13 o 
  -4   4   7      144.41      136.28      1.18 o 
  -3   4   7       10.06        8.21      0.17 o 
  -2   4   7        0.56        0.57      0.15 o 
  -1   4   7        3.65        4.56      0.10 o 
   0   4   7        0.02        0.49      0.30 o 
   1   4   7        8.14        7.95      1.37 o 
   2   4   7       13.54       14.67      2.20 o 
   3   4   7       22.39       23.55      1.92 o 
   4   4   7        9.34        5.06      0.46 o 
   5   4   7        0.89        0.68      0.07 o 
  -6   5   7        5.05        5.85      0.13 o 
  -5   5   7        8.59        8.34      0.18 o 
  -4   5   7        7.88        6.15      0.42 o 
  -3   5   7        0.91        1.12      0.12 o 
  -2   5   7       46.51       44.04      0.65 o 
  -1   5   7       37.12       39.10      0.77 o 
   0   5   7       74.36       80.88      8.75 o 
   1   5   7        7.44        9.89      1.32 o 
   2   5   7        0.54        0.81      0.33 o 
   3   5   7       41.32       38.28      4.40 o 
   4   5   7       21.53       20.97      2.28 o 
   5   5   7       24.80       21.36      2.70 o 
  -6   6   7       11.55       12.54      0.65 o 
  -5   6   7        0.51        0.61      0.13 o 
  -4   6   7        9.56       11.08      0.24 o 
  -3   6   7        8.56        6.12      0.21 o 
  -2   6   7        0.00        0.14      0.26 o 
  -1   6   7       21.56       17.24      0.70 o 
   0   6   7       17.31       18.56      0.59 o 
   1   6   7        2.17        2.90      0.44 o 
   2   6   7       28.28       29.44      2.81 o 
   3   6   7        0.39        0.17      0.09 o 
   4   6   7        7.68        5.61      0.48 o 
   5   6   7        1.52        0.88      0.25 o 
  -6   7   7        3.62        3.60      0.32 o 
  -5   7   7        0.00        0.33      0.20 o 
  -4   7   7       43.23       35.80      0.95 o 
  -3   7   7        0.52        1.02      0.13 o 
  -2   7   7       44.82       42.52      2.12 o 
  -1   7   7        2.92        3.46      0.09 o 
   0   7   7      166.90      159.27      4.45 o 
   1   7   7       13.09       14.34      0.46 o 
   2   7   7       15.75       17.26      0.94 o 
   3   7   7        1.89        1.02      0.09 o 
   4   7   7        0.11        0.50      0.19 o 
   5   7   7        1.38        0.93      0.58 o 
  -6   8   7       17.61       16.26      1.25 o 
  -5   8   7        5.38        4.48      0.16 o 
  -4   8   7      164.95      151.58      5.21 o 
  -3   8   7        4.00        3.17      0.20 o 
  -2   8   7       42.80       39.83      1.02 o 
  -1   8   7       51.11       48.38      0.68 o 
   0   8   7      109.87      111.80      4.01 o 
   1   8   7        0.04        0.15      0.10 o 
   2   8   7        2.44        2.42      0.11 o 
   3   8   7        0.04        0.06      0.19 o 
   4   8   7       20.05       20.87      2.26 o 
   5   8   7        0.17        0.01      0.19 o 
  -6   9   7        0.34        0.32      0.05 o 
  -5   9   7        0.08        0.93      0.52 o 
  -4   9   7        3.57        3.02      0.32 o 
  -3   9   7        0.21        0.12      0.16 o 
  -2   9   7       11.97        9.59      0.35 o 
  -1   9   7        0.66        1.28      0.30 o 
   0   9   7        8.39       13.45      9.27 o 
   1   9   7       64.64       74.95      2.87 o 
   2   9   7       18.66       21.24      0.78 o 
   3   9   7        2.76        2.41      0.22 o 
   4   9   7        6.45        6.33      2.38 o 
   5   9   7        0.45        0.26      0.70 o 
  -5  10   7        5.91        4.51      0.10 o 
  -4  10   7       76.79       72.67      1.19 o 
  -3  10   7        0.06        0.04      0.10 o 
  -2  10   7        6.17        7.42      0.91 o 
  -1  10   7       23.47       24.35      0.50 o 
   0  10   7       31.39       30.38      0.57 o 
   1  10   7        0.48        0.46      0.09 o 
   2  10   7        2.73        2.48      0.10 o 
   3  10   7        2.27        1.82      0.13 o 
   4  10   7        4.78        5.49      2.70 o 
  -5  11   7        0.23        0.14      0.08 o 
  -4  11   7       15.74       15.26      0.31 o 
  -3  11   7        9.19       10.48      0.44 o 
  -2  11   7        0.02        0.04      0.16 o 
  -1  11   7      118.42      121.97      1.38 o 
   0  11   7      181.93      201.37      6.45 o 
   1  11   7        4.55        3.56      0.11 o 
   2  11   7        2.05        3.10      0.10 o 
   3  11   7        0.36        0.44      0.07 o 
   4  11   7        0.50       -0.08      0.25 o 
  -5  12   7        3.78        3.35      0.37 o 
  -4  12   7        4.78        4.99      0.24 o 
  -3  12   7       35.42       33.50      0.53 o 
  -2  12   7        0.47        0.75      0.07 o 
  -1  12   7        0.37        0.36      0.11 o 
   0  12   7       21.70       24.20      0.48 o 
   1  12   7        1.19        1.95      0.18 o 
   2  12   7        6.02        6.95      0.42 o 
   3  12   7        2.96        1.97      0.62 o 
   4  12   7       15.16       13.71     14.44 o 
  -4  13   7       14.81       13.82      0.29 o 
  -3  13   7       13.48       13.99      0.30 o 
  -2  13   7       28.21       30.12      0.51 o 
  -1  13   7       44.06       48.43      0.93 o 
   0  13   7      157.39      176.04      3.30 o 
   1  13   7        6.70        9.59      0.21 o 
   2  13   7        0.06        0.03      0.15 o 
   3  13   7        7.40        7.13      4.16 o 
  -4  14   7        0.41        0.45      0.19 o 
  -3  14   7        0.62        1.17      0.07 o 
  -2  14   7        4.49        4.35      0.11 o 
  -1  14   7        0.24        0.22      0.07 o 
   0  14   7       11.63       10.81      0.24 o 
   1  14   7        6.59        7.70      1.03 o 
   2  14   7        0.75        1.24      0.48 o 
   3  14   7        3.52        2.45      2.30 o 
  -3  15   7       16.69       17.83      0.34 o 
  -2  15   7        0.27        0.34      0.06 o 
  -1  15   7       14.53       14.35      0.31 o 
   0  15   7       43.06       46.15      0.89 o 
   1  15   7       30.92       30.19      8.37 o 
   2  15   7        3.95        2.90      2.46 o 
  -2  16   7        3.94        4.32      0.09 o 
  -1  16   7        5.38        5.43      0.11 o 
   0  16   7       16.31       13.69      0.86 o 
   1  16   7        8.23        8.56      4.50 o 
  -6   0   8        0.11        0.54      0.07 o 
  -5   0   8       53.23       56.18      1.63 o 
  -4   0   8      122.70      130.97      1.13 o 
  -3   0   8       65.31       73.56      2.35 o 
  -2   0   8       24.14       20.77      1.59 o 
  -1   0   8       62.66       63.81      7.42 o 
   0   0   8       88.12       85.90     13.09 o 
   1   0   8       26.55       32.88      5.09 o 
   2   0   8       53.38       57.58     10.19 o 
   3   0   8        7.71        9.57      1.82 o 
   4   0   8        3.50        1.64      0.17 o 
   5   0   8        0.99        0.35      0.12 o 
  -6   1   8        0.00       -0.01      0.07 o 
  -5   1   8       13.41       14.40      0.32 o 
  -4   1   8      188.61      192.63      6.68 o 
  -3   1   8       52.98       54.54      2.41 o 
  -2   1   8        0.16       -0.02      0.18 o 
  -1   1   8       13.41       11.29      1.36 o 
   0   1   8       48.85       59.69      6.91 o 
   1   1   8       45.58       53.14      7.77 o 
   2   1   8        1.01        1.16      0.32 o 
   3   1   8        2.51        3.13      0.79 o 
   4   1   8       26.52       24.37      4.61 o 
   5   1   8        0.66       -0.07      0.17 o 
  -6   2   8        8.81        9.74      0.49 o 
  -5   2   8        0.70        1.04      0.14 o 
  -4   2   8      128.70      127.81      8.82 o 
  -3   2   8      190.66      192.93      5.80 o 
  -2   2   8        0.99        1.00      0.08 o 
  -1   2   8        5.27        6.71      0.67 o 
   0   2   8       16.65       21.61      2.34 o 
   1   2   8       16.45       20.27      3.67 o 
   2   2   8        0.42        0.33      0.07 o 
   3   2   8        3.74        4.00      0.70 o 
   4   2   8        9.26        5.81      0.59 o 
   5   2   8       14.05        4.78      6.12 o 
  -6   3   8       16.86       16.29      1.93 o 
  -5   3   8        0.01        0.91      0.42 o 
  -4   3   8       10.92        9.77      0.65 o 
  -3   3   8        6.12        6.07      0.13 o 
  -2   3   8       31.07       31.86      0.57 o 
  -1   3   8       11.83       12.73      1.10 o 
   0   3   8       15.71       18.66      3.05 o 
   1   3   8       11.61       13.56      1.74 o 
   2   3   8        6.44        9.31      1.52 o 
   3   3   8        0.03        0.15      0.17 o 
   4   3   8        0.26        0.06      0.09 o 
   5   3   8        2.30        0.64      1.86 o 
  -6   4   8        1.68        1.48      0.18 o 
  -5   4   8        4.90        4.97      0.45 o 
  -4   4   8       10.48       10.18      0.45 o 
  -3   4   8       20.56       25.80      1.11 o 
  -2   4   8       60.18       63.84      1.60 o 
  -1   4   8        6.69        8.33      0.99 o 
   0   4   8       11.21       13.20      1.40 o 
   1   4   8       23.40       30.10      3.54 o 
   2   4   8        0.70        0.78      0.08 o 
   3   4   8        0.37        0.13      0.17 o 
   4   4   8       21.57       13.61      0.64 o 
   5   4   8       14.50        6.01      0.24 o 
  -6   5   8        1.02        1.40      0.07 o 
  -5   5   8       31.13       32.12      2.31 o 
  -4   5   8       84.89       87.01      5.68 o 
  -3   5   8       97.44      100.80      2.24 o 
  -2   5   8       10.33       10.92      0.24 o 
  -1   5   8        0.02       -0.21      0.22 o 
   0   5   8        0.80        1.26      0.08 o 
   1   5   8       37.69       42.52      6.34 o 
   2   5   8        4.10        6.04      0.91 o 
   3   5   8        6.85        7.16      0.66 o 
   4   5   8       19.37       10.10      1.64 o 
  -6   6   8        3.88        3.75      0.36 o 
  -5   6   8        1.62        1.84      0.15 o 
  -4   6   8        0.23        0.72      0.25 o 
  -3   6   8       32.70       34.60      1.32 o 
  -2   6   8        5.04        6.42      0.14 o 
  -1   6   8        1.19        1.26      0.08 o 
   0   6   8        0.01        0.30      0.10 o 
   1   6   8        6.79       10.63      2.27 o 
   2   6   8        3.79        3.74      0.46 o 
   3   6   8        0.45        0.25      0.07 o 
   4   6   8        4.49        2.62      1.30 o 
  -5   7   8        3.69        4.15      0.41 o 
  -4   7   8      114.37      115.12      7.97 o 
  -3   7   8        2.91        1.42      0.09 o 
  -2   7   8        9.31        7.31      0.15 o 
  -1   7   8        8.06       10.36      0.79 o 
   0   7   8        3.10        2.35      0.41 o 
   1   7   8        0.00        2.69      1.50 o 
   2   7   8       26.54       30.73      3.63 o 
   3   7   8        3.84        4.04      0.17 o 
   4   7   8       18.96       10.91      7.67 o 
  -5   8   8        1.37        2.01      0.26 o 
  -4   8   8        2.08        1.82      0.17 o 
  -3   8   8        2.08        2.76      0.10 o 
  -2   8   8        0.34        0.22      0.09 o 
  -1   8   8        2.02        3.87      0.87 o 
   0   8   8       47.92       52.42      2.02 o 
   1   8   8       20.62       21.19      0.75 o 
   2   8   8        7.55        8.09      0.17 o 
   3   8   8        0.39        0.53      0.08 o 
   4   8   8        1.40        1.22      1.33 o 
  -5   9   8        0.12        0.00      0.07 o 
  -4   9   8        1.94        1.76      0.08 o 
  -3   9   8        3.39        3.19      0.10 o 
  -2   9   8       41.51       43.97      2.10 o 
  -1   9   8        2.28        2.75      0.19 o 
   0   9   8        7.68        8.04      0.42 o 
   1   9   8       24.12       28.23      1.51 o 
   2   9   8       20.92       23.85      0.89 o 
   3   9   8        2.86        2.77      0.85 o 
   4   9   8        1.69        1.26      1.44 o 
  -5  10   8        9.02        8.53      0.46 o 
  -4  10   8        0.00        0.02      0.09 o 
  -3  10   8       29.10       29.30      1.77 o 
  -2  10   8        0.10        0.28      0.30 o 
  -1  10   8        0.05       -0.04      0.17 o 
   0  10   8      233.42      251.88      8.02 o 
   1  10   8       22.22       24.14      0.49 o 
   2  10   8        0.22        0.11      0.16 o 
   3  10   8        0.36        0.54      0.34 o 
  -4  11   8       14.93       14.12      0.28 o 
  -3  11   8        9.47       11.62      0.54 o 
  -2  11   8        0.03       -0.04      0.17 o 
  -1  11   8        6.87        6.91      0.31 o 
   0  11   8       17.45       19.45      1.08 o 
   1  11   8       32.82       32.92      1.21 o 
   2  11   8        2.49        2.41      0.53 o 
   3  11   8        5.11        4.72      3.66 o 
  -4  12   8        1.62        2.29      0.19 o 
  -3  12   8        2.51        2.64      0.08 o 
  -2  12   8       24.97       27.73      0.47 o 
  -1  12   8        0.65        0.51      0.14 o 
   0  12   8       13.84       14.45      0.32 o 
   1  12   8        0.38        0.10      0.17 o 
   2  12   8        0.09        0.02      0.15 o 
  -3  13   8        2.45        1.63      0.11 o 
  -2  13   8        6.19        6.82      0.37 o 
  -1  13   8        3.31        3.15      0.09 o 
   0  13   8        7.44        7.77      0.34 o 
   1  13   8        0.74        0.74      0.23 o 
   2  13   8        0.05        0.06      0.12 o 
  -2  14   8        3.20        3.69      0.12 o 
  -1  14   8       18.69       19.47      0.50 o 
   0  14   8        4.62        4.20      0.43 o 
   1  14   8        6.68        6.93      3.67 o 
  -1  15   8        1.92        1.70      0.10 o 
  -5   1   9        0.31        0.52      0.06 o 
  -4   1   9        0.25        0.39      0.07 o 
  -3   1   9        4.96        6.47      0.46 o 
  -2   1   9        8.50        9.04      1.14 o 
  -1   1   9        0.32        0.40      0.11 o 
   0   1   9        1.69        2.20      0.59 o 
   1   1   9       20.54       23.64      4.46 o 
   2   1   9        2.22        2.10      0.13 o 
   3   1   9        0.18        0.46      0.15 o 
   4   1   9        1.08        0.34      0.36 o 
  -5   2   9        0.03        0.04      0.13 o 
  -4   2   9       12.48       11.19      0.35 o 
  -3   2   9      108.34      123.68      7.85 o 
  -2   2   9       11.21       14.70      1.13 o 
  -1   2   9        0.15        0.58      0.36 o 
   0   2   9        6.37        6.06      1.20 o 
   1   2   9       11.01       14.19      2.54 o 
   2   2   9        1.42        0.99      0.23 o 
   3   2   9        3.26        3.14      0.12 o 
   4   2   9       11.04        2.10      3.97 o 
  -5   3   9        3.35        3.30      0.08 o 
  -4   3   9        0.48        0.53      0.07 o 
  -3   3   9      129.13      143.77      9.25 o 
  -2   3   9        1.94        2.97      0.15 o 
  -1   3   9        0.29        0.22      0.26 o 
   0   3   9        0.21        0.09      0.10 o 
   1   3   9       23.69       28.99      6.42 o 
   2   3   9        4.32        4.00      0.50 o 
   3   3   9        0.15        0.14      0.15 o 
   4   3   9        1.14        0.24      0.10 o 
  -5   4   9       22.25       23.36      0.85 o 
  -4   4   9        9.01        9.56      0.46 o 
  -3   4   9       35.84       38.41      1.69 o 
  -2   4   9       46.93       52.37      5.75 o 
  -1   4   9       30.00       36.91      3.34 o 
   0   4   9       11.88       13.68      1.57 o 
   1   4   9       10.90       13.72      2.12 o 
   2   4   9        0.13       -0.03      0.18 o 
   3   4   9        0.10        0.05      0.08 o 
  -5   5   9        2.09        2.39      0.11 o 
  -4   5   9        0.25        0.30      0.11 o 
  -3   5   9       10.37       10.39      0.41 o 
  -2   5   9        2.84        3.43      0.32 o 
  -1   5   9        0.02        0.28      0.37 o 
   0   5   9        2.06        2.41      0.51 o 
   1   5   9        0.00        0.25      0.24 o 
   2   5   9        1.42        1.76      0.13 o 
   3   5   9        0.36        0.48      0.28 o 
  -5   6   9        1.72        1.70      0.07 o 
  -4   6   9        9.12        9.45      0.53 o 
  -3   6   9        6.89        5.15      0.24 o 
  -2   6   9        0.13        1.16      0.57 o 
  -1   6   9        9.57       12.35      0.97 o 
   0   6   9        2.90        3.44      0.41 o 
   1   6   9       17.09       16.22      1.73 o 
   2   6   9        1.88        2.26      0.15 o 
   3   6   9        0.00        0.07      0.14 o 
  -4   7   9        0.03        0.52      0.20 o 
  -3   7   9       26.67       26.90      1.52 o 
  -2   7   9        8.40       10.51      0.95 o 
  -1   7   9        3.65        4.22      0.51 o 
   0   7   9       22.00       25.04      2.75 o 
   1   7   9       18.99       20.74      1.39 o 
   2   7   9        4.67        4.05      0.54 o 
   3   7   9        0.71        0.26      0.19 o 
  -4   8   9        0.03        0.22      0.10 o 
  -3   8   9        5.55        6.52      0.13 o 
  -2   8   9        0.69        1.10      0.07 o 
  -1   8   9        1.28        1.02      0.13 o 
   0   8   9        0.09        0.28      0.11 o 
   1   8   9        0.05        0.21      0.32 o 
   2   8   9        0.37        0.41      0.11 o 
   3   8   9        1.93        1.41      0.11 o 
  -4   9   9        0.17        0.11      0.11 o 
  -3   9   9       13.16       13.64      0.74 o 
  -2   9   9        0.43        0.91      0.08 o 
  -1   9   9        0.09        0.20      0.09 o 
   0   9   9        3.65        3.80      0.26 o 
   1   9   9       14.80       13.51      0.61 o 
   2   9   9        0.03       -0.13      0.14 o 
  -3  10   9        3.39        3.73      0.09 o 
  -2  10   9        1.40        2.11      0.14 o 
  -1  10   9        8.58        9.57      0.79 o 
   0  10   9       14.42       15.90      1.00 o 
   1  10   9       19.51       16.40      4.41 o 
   2  10   9        2.53        2.54      2.13 o 
  -3  11   9       11.84       12.64      0.24 o 
  -2  11   9        4.47        4.98      0.45 o 
  -1  11   9        0.86        0.70      0.06 o 
   0  11   9        0.13        0.02      0.15 o 
   1  11   9        2.19        2.60      1.38 o 
  -2  12   9        0.26        0.02      0.13 o 
  -1  12   9        4.67        5.12      0.12 o 
   0  12   9        9.75        6.73      2.56 o 
  -4   0  10       23.72       27.30      3.21 o 
  -3   0  10       52.57       53.96      4.73 o 
  -2   0  10       34.38       45.21      5.55 o 
  -1   0  10        3.77        4.57      0.58 o 
   0   0  10        4.35        3.73      0.37 o 
   1   0  10       15.68       12.47      1.15 o 
   2   0  10        5.11        2.99      0.50 o 
  -4   1  10        1.27        1.08      0.07 o 
  -3   1  10        5.96        6.42      0.62 o 
  -2   1  10       13.65       15.05      2.52 o 
  -1   1  10        4.36        5.78      0.56 o 
   0   1  10        3.99        3.77      0.43 o 
   1   1  10        3.26        2.86      0.27 o 
   2   1  10       11.10        7.94      2.26 o 
  -4   2  10        0.25        0.05      0.13 o 
  -3   2  10        6.66        7.24      0.63 o 
  -2   2  10       18.71       21.81      1.17 o 
  -1   2  10        1.23        1.97      0.24 o 
   0   2  10        0.01       -0.15      0.15 o 
   1   2  10        3.90        2.85      0.10 o 
   2   2  10       10.32        6.79      2.69 o 
  -4   3  10        0.75        0.66      0.08 o 
  -3   3  10       14.24       13.72      1.02 o 
  -2   3  10       27.76       32.60      2.78 o 
  -1   3  10       11.56       15.27      2.06 o 
   0   3  10        2.62        2.94      0.50 o 
   1   3  10        1.23        0.87      0.07 o 
   2   3  10        0.80        0.88      0.67 o 
  -3   4  10       17.42       18.89      2.08 o 
  -2   4  10        2.57        3.09      0.40 o 
  -1   4  10        4.91        6.24      0.66 o 
   0   4  10        3.07        5.21      0.75 o 
   1   4  10        0.43        0.57      0.10 o 
   2   4  10        0.07        0.12      0.18 o 
  -3   5  10       10.81       12.43      1.05 o 
  -2   5  10        5.83        6.96      0.24 o 
  -1   5  10        6.40        7.51      0.63 o 
   0   5  10        0.03        0.05      0.11 o 
   1   5  10        1.31        0.88      0.32 o 
   2   5  10        3.03        2.64      0.13 o 
  -3   6  10       46.50       45.93      2.40 o 
  -2   6  10       18.52       17.28      0.88 o 
  -1   6  10        0.13        0.39      0.06 o 
   0   6  10        0.57        0.98      0.25 o 
   1   6  10        1.15        1.55      0.58 o 
  -3   7  10        4.76        5.09      0.15 o 
  -2   7  10        0.53        1.02      0.07 o 
  -1   7  10        7.54        9.70      0.62 o 
   0   7  10        1.54        1.29      0.15 o 
   1   7  10       15.28       13.33      7.50 o 
  -2   8  10        1.18        1.32      0.12 o 
  -1   8  10        8.12        7.89      0.31 o 
   0   8  10        0.39        0.33      0.15 o 
                                                 
